# Supplementary material for: High hepatocyte growth factor expression in primary tumor predicts better overall survival in male breast cancer
Source: Breast Cancer Res. 2020 Mar 18;22:30. doi: 10.1186/s13058-020-01266-x (PMC7081628; doi:10.1186/s13058-020-01266-x)
Supplement: Supplementary file 4 — Additional file 4. Information on the heterogeneity of percentage of positive cells for CXCR4 between the TMA cores. [file 13058_2020_1266_MOESM4_ESM.xlsx]

## Sheet: Sheet1
Patient No.	percentage CXCR4 cytoplasm	percentage CXCR4 nucleus
1	1	0.95
1	0.55	1
1	0	0.7
3	0.5	0.025
3	0.95	0.775
3	0.05	0
4	0	1
4	0	0
5	0	1
5	0	0.975
5	1	0.1
7	0	0
7	0	0.275
7	0	0.45
8	0.05	1
8	0	0
8	0	0
9	0.4	0.4
9	0.1	0.225
9	0	0.35
10	0.55	0.6
10	0	1
10	0.825	0.25
11	0.05	0.5
11	0.05	0.25
12	0	0
12	0	0.1
12	0	0
13	0	0
13	0.075	0
13	0	0.1
14	0.975	0.15
14	0.05	0.075
14	0	0.15
16	0	0
16	0	0
16	0.4	0.2
17	0.95	0.9
17	1	0.225
19	1	0.575
19	1	0.65
19	1	0.25
20	0	0
20	0	1
20	1	0.975
21	0	0
21	0	0
21	0	0
22	1
22	1	0.15
22	1	0.05
23	0	1
23	0	1
23	0	1
24	0	0.925
24	0	0
24	1	0.2
27	0.5	0.125
27	0.95	1
27	0	0
29	1	0.725
29	0.05	0.45
31	0	0
31	0	0
31	1	0.225
32	0	1
32	0	1
33	0	0
33	0.95	0
33	1	0
34	0	0.05
34	0	0
35	0.4	0
35	0.3	0
35	0	0
37	0	0
37	0	0
37	0.05	0
38	0	0
38	0.7	0
38	0.05	0
39	0	0
39	1	0
39	1	0
43	0.05	0.275
43	0.1	0.3
43	1	0.5
44	0	0
44	0	0
44	1	0
44		0
44	1	0
45	0.45	0.9
45	1	0.3
45	1	0.575
46	0.05	0.3
46	0.75	0.5
46	0.1	0.375
47	1	0
47	1	0.35
47	0.8	0.35
48	1	0.075
48	0	0.05
48	0.075	0.025
50	1	0.05
50	0.95	0
50	0.9	0.15
51	0.8	0.75
51	1	0.35
51	0	0.075
52	1	0.015
52	0.675	0
52	1	0
57	1	0.45
57	0	0
57	0	0
60	1	1
60	1	0
60	0.5	0
62	1	0
62	0	1
63	1	0.35
63	1	0.25
64	1	0
64	1	0
64	0	0
65	0.95	0.65
65	1	0.7
65	0.1	0
67	0.55	0.9
67	1	1
67	0	0.6
68	1	0
68	1	0
68	1	0
69	0.15	0.3
69	0.45	0.55
69	0	0
70	0	1
70	0.35	0.775
71	1	0.475
71	1	0.35
71	1	0.35
72	0.125	0.75
72	1	0.65
72	1	0.55
73	1	0.975
73	1	0
73	0.75	0.225
74	0	0
74	0	0.1
74	1	0
76	0.075	0
76	0.05	0.275
77	0.95	0
77	1	0.025
77	1	0.05
79	0.5	0.275
79	0.4	0.1
79	0	0
82	0.55	0.075
82	0.425	0.1
82	0	0.05
84	0.6	0.1
84	0	0
85	0	0.875
85	0	0.75
85	0	0.45
86	0.6	0
86	1	0
86	0.55	0
87	0.9	0
87	0	0.015
87	0	0.05
88	0.7	0
88	1	0
88	1	0
89	0	0
89	0.425	0
89	0.9	0.05
91	1	0
91	0.95	0
93	0.45	0.55
93	0	0.025
93	0	0.95
94	1	0.3
94	1	0.25
95	1	0.65
95	0	0.075
95	0.925	0.225
103	0.05	0.35
103	1	0.6
103	0.95	0.275
113	1	0
113	0.9	0.05
113	1	0.2
117	0	0.9
117	0.95	0.45
117	0	0.1
118	1	1
118	0	1
119	0.2	0.45
119	0.125	0.275
121	1	0
121	0.5	0
121	0.1	0
122	0	0.625
122	0	0
122	0	0.95
124	0	0.625
124	0	0.55
124	0.1	0.9
125	0.65	0
125	0	0
125	0.05	0.075
126	0.475	0
126	0.5	0
126	1	0
128	1	0.075
128	0.95	0.1
128	0.95	0.05
130	0	0
130	0.05	0.025
134	0.95	0
134	1	0
134	0	0
135	0.65	0.1
135	1	0.05
135	0.95	0
137	1	1
137	0.1	0.9
137	0.025	0.725
138	0.95	0
138	0.5	0.05
138	0.95	0
139	1	1
139	0	0.6
141	1	1
141	0.05	1
141	0.75	1
142	1	1
142	1	1
142	1	1
145	1	0.05
145	0.95	0.05
145	0.4	0
147	0.1	0.25
147	0.5	0
147	0.5	0
149	0.25	0.05
149	0.45	0
149	0	0.075
152	0.55	0.4
152	0.925	0.9
153	1	0.05
153	0	0.5
154	0.1	0.05
154	0	0
155	0.65	0.6
155	0	0.7
155	0	0.7
156	0.95	0.5
156	1
157	0.9	0
157	1	0
157	1	0
159	0.1	0
159	0	0
159	0	0
161	1	0.65
161	0.95	0
161	0	0.175
163	0.95	0.95
163	0.9	0.325
164	0	0
164	0.75	0.25
164	0	0
168	0	0
168		0
168	0	0
171	1	0
171	1	0
171	0	0
173	1	0
173	0.7	0.075
178	0	0.65
178	0	0.35
178	0	0.25
180	0.4	0
180	0	0
180	0	0
181	0.7	0
181	1	0.2
181	1	0
182	0	0
182	1	0
182	1	0
194	1	1
194	1	0.55
194	1	0.875
195	0.05	1
195	0	0.6
195	0	0.3
196	0.9	0.55
196	0.25	0.075
196	0.7	0.1
197	0	0
197	1	0.55
197	0.075	0.7
198	0.45	0
198	0.175	0
198	0.35	0
199	0.4	0
199	0	0.025
199	0	0.025
202	0	0
202	0.85	0.45
202	1	0.75
203	0.35	0.65
203	0.975	1
203	0	1
210	0	0.95
210	0	0.7
210	0.025	0.3
211	0.275	0
211	1	0
211	0.875	0
215	0	0
215	0	0
215	0	0.025
216	0.3	0
216	0	0
216	0.15	0
218	0	0
218	0.9	0.5
218	0.9	0.25
221	1	1
221	0.95	1
221	0.25	0.8
224	0	0
224	0.1	0
224	0	0.05
225	0	0
225	1	0.025
225	1	0.025
226	0.55	0
226	1	0.35
228	0	0
228	1	0
229	0	0
229	1	0
229	1	0
230	0	0
230	1	0.05
230	1	0
231	0.75	0
231	1	0.45
231	1	0.65
233	0	0.3
233	1	0.35
233	1	0.3
234	0.8	0.95
234	1	0.5
238	0.55	0
238	1	0.25
238	1	0
240	0	1
240	1	0.8
240	0	0.775
242	0.15	0.025
242	0	0
244	0.95	0
244	1	0.55
244	1	0.35
245	0.5	0
245	1	0.05
245	1	0
246	0	0
246	0.75	0
246	0.1	0
247	0	0.015
247	0.8	0
247	0.9	0.025
249	0	0
249	0.05	0
251	1	0.5
251	1	0.5
252	0	0
252	0	0
252	0	0
254	0.1	0.65
254	0.95	0.25
255	0.85	0.1
255	1	0.45
255	1	0.2
257	0.6	0.7
257	0	0.575
257	0.55	0.35
259	0	0
259	1	0.225
259	1	0
260	1	0.55
260	1	0.75
260	1	0.35
262	0.75	0
262	0.9	0.225
262	1	0
263	1	0.05
263	0.55	0.7
264	0	0
264	0.5	0.2
266	0.6	0.5
266	1	0.05
266	0	0.05
268	1	0.3
268	1	0.5
268	1	0.075
269	0.55	0.005
269	1	0.8
269	0.95
271	0.3	0.55
271	1
271	1	0
274	0	0
274	0.025	0
274	0.95	0
275	1	0.05
275	1	0.15
277	0	0
277	0.4	0
277	0.25	0
278	0	0
278	0	0
278	0.225	0
280	1	0.925
280		0.7
281	1	0
281	1	0
281	1	0
283	0	0
283	0	0
283	0	0
285	1	0
285	0	0.55
288	0.6	0.7
288	0	0
288	0	0.75
289	0	0
289	0	0
289	0	0
291	1	1
291	0	0.9
294	0.1	0
294	0	0
294	0	0
295	0	0
295	0.55	0.25
295	0.225	0.05
296	0.95	0
296	1	0.85
298	0	0.1
298	1	0
300	0.9	0
300	0.8	0.3
300	0	0
303	1	0
303	0	0
303	0	0
304	1	0
304	1	0.45
305	0.75
305	0.45	0
305	0	0
306	0	0.1
306	0	0
308	0.95	0.2
308	0.9	0.25
308	0	0
309	0.9	0.25
309	1	0.55
310	0.95	0
310	0.75	0
311	0.55	0
311	1	0
311	0	0.025
315	0.65	0
315	1	0.65
315	0	0
316	0.05	0
316	0	0
316	0	0
317	0	0
317	0.75	0.2
317	0	0
318	1	0.8
318	0	0
318	1	0
319	0.975	0
319	0	0
320	0	0.15
320	0	0
320	0	0
325	0	0
325	0	0
325	0	0
334	0.95	0
334	1	0
334	1	0
335	0.1	0
335	0.25	0
335	0.2	0
337	0.1	0.9
337	0.05	0.3
337	0	0.175
339	0.55	0.4
339	1	0.55
342	1	0.35
342	0.9	0.05
342	0	0.25
343	0	0
343	0.15	0.025
343	0	0
345	0.9	0.5
345	1	0.975
345	1	0.325
348	0	0
348	0.675	0
348	0.75	0
349	0.05	0.25
349	0	0.075
349	0.9	0.75
350	1	0.5
350	1	0
350	0	0.6
351	0	0.7
351	0	0.275
351	0	0.25
352	1	1
352	1	0.25
354	0	0.35
354	0	0
356	0	0.7
356	0.025	0.7
356	0.55	0.95
359	0	0.9
359	1	1
359	1	0.45
360	1	0
360	0.55	0.6
360	0.95	0
361	1	0
361	1	0.25
361	1	0
362	0.1	1
362	0	0
362	0	0.75
363	1	1
363	0.425	1
363	1	0
364	1	0.55
364	0	0.75
364	1	0.55
366	0	0.575
366	0	0.9
366	0	0.425
367	1	0
367	1	0
367	1	0
369	0.95
369	0.75	1
369	0.925	1
370	1	0
370	1	0
371	0.95	0.25
371	0	0.075
371	0.05	0.225
374	1	0.1
374	0.65	0.05
375		0.85
375	1	0.45
375		0
376	0.55	0.4
376	0.55	0.25
376	0	0.5
377	0.05	0.1
377	0.175	0.2
377	0	0
379	0	0
379	0.55	0.2
379	0	0.1
380	1	0.6
380	0	0
380	0.475	0.25
380	0.15	0.7
382	0.6	0
382	0	0
382	0.075	0
383	1	0
383	0	0
383	0.75	0
384	0.95	0
384	1	0.05
384	1	0
385	0.9	0.95
385	1
386	0.9	0.85
386	0.75	0.4
386	1	0.2
387	0.55	0.05
387	1	0.075
387	0	0
389	0.95	0.05
389	0.1	0
390	0.05	0.75
390	0.5	0.95
391	0	0
391	1	0.45
391	0.05	0.375
393	0	0.225
393	1	0
393	1	0
394	1	0.275
394	1	0.675
394	1	0
395	0	1
395	1	0.8
395	1	1
396	0	0
396	0.55	0.35
396	0	0
397	0	0
397	0.9	0.025
397	1	0
398	0.5	0
398	0.95	0.25
398	0.95	0
400	0.95	0.6
400	0.55	0.225
401	0	0
401	0	0.4
401	0	0
402	0.05	0
402	1	0.01
403	0.5	0
403	0	0
403	0	0
404	0.6	0.5
404	1	0.115
405	0	0
405	0.05	0.25
405	0	0
406	0.4	0
406	0.175	0.05
406	0.65	0
442	0.175	0
442	0.525	0
442	0.9	0
447	0	0.025
447	0.7	0
458	1	0.65
458	0.95	0.7
459	0.9	0.5
459	0	0.5
459	0	0.75
460	0	0.075
460	0	0.275
460	0.5	0.065
461	0	0
461	1	0
461	0	0
463	0.75	0.05
463	0	0
463	0	0
464	0	0
464	1	0.25
464	0	0
464	0	0
464	0	0
465	0.95	1
465	0.125	0.8
465	0	1
466	0	0
466	0.75	0.35
466	0.9	0.25
467	0.5	0.25
467	1	0.25
468	0	0.025
468	0.045	0
469	1	0.6
469	1	0.75
471	0	0.35
471	0.4	0.4
472	0	0.3
472	0.95	0.75
473	0	0.65
473	0	0.95
474	1	0
474	1	0
474	0	0
475	0.25	0.25
475	0.1	0.55
475	0	0
479	0.9	0
479	1	0
479	0	0
480	1	0.5
480	0	0.4
480	0	0.25
482	0.5	0.05
482	1	0.1
482	1	0
484	0.9	0.075
484	0	0
484	0	0
485	1	0
485	1	0.575
485	0.8	0.2
486	0.95	0
486	0.95	0
486	0.1	0
487	0	0.025
487	0	0.3
487	0.05	0.15
489	1	0.45
489	0.05	1
490	1	0
490	0.1	0
491	1	0
491	1	0.175
491	1	0
494	1	0.175
494	1	0
497	0.05	0
497	0.9	0.125
497	0	0
501	1	0
501	0.9	0.05
501	1	0
502	0.4	0
502	1	0
502	1	0.075
503	0	0
503	0.45	0.025
503	0	0
508	0.35
508	0	0
508	0	0
509	1	0
509	1	0.225
509	1	0
512	1	0.55
512	1	0.85
512	1	0.3
513	0	0.3
513	0	0
514	0	0.35
514	0	0
515	0.95	0
515	0.25	0.65
515	0	1
516	0	0
516	0.175	0.15
516	0.05	0
517	0.775	0
517	0.9	0.05
517	0.025	0
518	0	0
518	0	0
518	0	0.01
521	0	0.65
521	0.9	0.55
521	0	0
524	0	0
524	0.9	0
524	0	0
526	0	0
526	0	0
526	0	0
527	0.95	0
527	0.5	0.025
527	0	0.01
528	1	0.35
528	0	0
528	0.55	0
529	0	0
529	0	0
529	0	0
530	1	0
530	1	0
530	1	0
531	0.95	0
531	0.55	0
531	1	0.975
533	0.75	0.05
533	0	0.15
533	0.55	0.075
535	1	1
535	0	0.275
535	0	0.725
536	0	0
536	0.2	0.7
536	1	0.85
538	0	0.55
538	0.35	0.45
538	0.9	0.25
539	0	0
539	0.1	0
539	0	0
540	1	0.75
540	0	0.05
540	0.9	0.05
541	1	0
541	1	0.225
541	1	0
542	1	0
542	0.275	0
543	0.95	0.05
543	0.75	0.05
543	0.275	0.325
544	0	0.8
544	0	0.675
544	0.1	0.75
545	1	0.55
545	1	0.5
545	1	0.925
546	1	0
546	1	0
546	0.475	0
547	0	0
547	0.95	0
549	0.275	1
549	0	0.475
549	0.95	0.275
551	0	0
551	0.55	0.4
551	0.05	0.2
552	0	0.9
552	0	0.65
552	1	1
553	0	0
553	0	0
556	0	0
556	0.45	0.025
558	0	0.65
558	0.5	0.75
558	0.05	0.55
559	0.9	0
559	0.45	0.225
559	0.5	0
562	0	0
562	0	0
562	0.1	0
564	0	0
564	0.025	0
566	0.4
566	0	0
566	0	0
568	0	0.825
568	1	0.45
568	0.9	0
569	0	0
569	1
570	1	0
570	1	0
570	0.95	0
573	1	0.9
573	0.45	0.325
573	1	0
574	1	0
574	0.05	0
575	0.925	0
575	1	0.025
575	1	0.175
578	0.55
578	1	0.625
579	1	0.1
579	0.95	0.15
579	1	0.125
581	0.225	0
581	1	0.025
581	0.2	0.025
584	1	0
584	1	0
584	1	0
586	0.05	0
586	0.9	0
586	0.95	0
588	0	0
588	1	0.55
588	0.55	0.35
589	0.9	0
589	0.9	0.05
589		0.015
591	1	0
591	1	0
591	0.925	0
592	0	0
592	0	0
592	1	0.6
593	1	0.275
593	0.975	0.95
593	1	0.55
595	0.95	0.35
595	1	0.7
595	1	0.55
597	0.025	0
597	0.275	0
597	1	0
598	0	0
598	1	0
600	0.3	0.6
600	0.95	0.4
600	1	0.55
606	1	0
606	0	0
608	1	0
608	1	0
608	0.925	0
609	0	0
609	0.55	0
609	0.775	0
611	0	0
611	0	0
611	0	0
616	0	0.275
616	0	0
616	0	0
618	1	0.6
618	1	0.55
621	0.7	0
621	0.95	0
624	0.6	0
624	0.7	0.025
624	0.15	0
625	0.55	0.075
625	0.375	0.1
628	0.05	0.725
628	0.4	0.8
628	1	0.7
629	1	0
629	1	0.25
629	1	0.3
635	1	0
635	1	0
635	1	0
637	0	0
637	0.65	0.5
637	0	0
641	0.95	0
641	1	0.05
641	0.85	0
645	0	0
645	0	0
645	0	0
651	1	0
651	1	0
653	0	0
653	0	0
657	1	0
657	0.95	0.1
657	1	0
658	0.9	1
658	1	1
659	0.05	0
659	0	0
660	0.9	1
660	0	1
660	0	0.85
662	0	0
662	0.275	0.25
662	0	0.65
665	0.5	0.225
665	0	0
665	0	0
667	1	0.45
667	0.9	0
667	0.075	0
669	0.9	1
669	0	0
669	0.1	1
670	0	0
670	0.1	0.3
672	1	0.05
672	0.9	0.1
672	0.75	0
675	0.1	0
675	0	0
678	0.1	0.7
678	0.05	0
678	0	0
680	0	0
680	1	0.05
680	0.15	0
681	1	0.95
681	0	1
681	0	1
682	0	0
682	0	0.5
682	0	0.375
683	0	0
683	0	0
683	0	0
684	1	0.15
684	0.9	0
685	0	0
685	0.925	0
685	0	0
687	1	0.9
687	0.5	0
687	0.35	0.3
691	0.1	1
691	0	0
693	1	0
693	0	0
693	0.975	0
694	1	1
694	1	0.975
695	0.95	0
695	0.1	0
696	0.175	0
696	0.25	0
696	0	0
699	0	0
699	0	0
699	0	0.1
700	0	0
700	0.1	0
700	0	0
702	0.15	0
702	1	0
702	0.9	0
703	0.075	0
703	0	0
703	0	0.1
705	0.05	0.95
705	0	0
705	0	0.5
706	0	0
706	0	0
706	0.6	0
707	0	0.275
707		0.55
707	0	0.225
710	0	0
710	0	0
710	0	0
711	1
711	1	0
711	0	0
712	1	1
712	0.55	0.325
713	0.75	0.55
713	1	1
713	0.95	0
714	0	0
714	0	0
714	0	0
715	1	0.15
715	0.5	0.075
716	1	0
716	0	0.05
716	0	0.025
717	0	0
717	0	0.175
718	0.05	1
718	0	1
718	0	1
719	0	0.225
719	0	0
719	0	0.015
721	1	0
721	1	0
721	1	0.025
725	0.975	0.3
725	1	0.6
725	0.75	0.5
728	1	0.05
728	0.9	0.075
728	0.9	0
729	1	0.65
729	1	0.375
729	1	1
730	0	0
730	0	0
730	0.5	0
734	1	0.675
734	1	0.75
734	1	0.9
735	0	0
735	0.25	0
735	0	0
737	1	0
737	0.5	0
737	0	0
738	1	0.55
738	0	0.8
739	0	0
739	0	0
740	0.7	0.05
740	0	0
741	0.05	0
741	0	0
743	1	1
743	1	0.8
743	1	1
746	1	0
746	0.975	0.325
747	0	0
747	0	0
747	0	0
748	0.05	0.05
748	0.05	0.075
748	0	0.05
752	1	0.225
752	0	0
752	0	0
753	0	0
753	0	0.1
753	0	0
756	0.95
756	1	0.25
759	0.95	0
759	1	0.025
759	0	0
760	0	0
760	0	0
760	0	0
762	0.1	0
762	0.9	0
762	1	0
764	1	0.35
764	0.275	0
764	0.1	0
765	1	0.55
765	0	0
766	0	0.6
766	0.9	1
766	1	0.95
767	0	0.75
767	0	1
767	0	1
769	1	0.05
769	1	0.175
769	1	0.4
770	1	0
770	1	0.3
770	1	0.95
771	1	0.8
771	0.5	0.425
771	0.95	0.075
772	1	0.875
772	1	0.3
772	1	0.7
773	1	0
773	1	0
773	1	0.075
774	1	0
774	1	0
774	1	0.025
775	1	0.15
775	0.05	0.25
776	0.05	0
776	0.1	0
776	1	0
778	1	1
778	0	1
778	1	1
779	0.05	1
779	0.95	0
779	0	1
782	1	0.5
782	0.1	0.025
782	1	0.075
783	0.95	1
783	1	1
783	1	0.675
784	1
784	0	0.55
784	1	0.4
785	1	0.1
785	1	0.35
785	0.95	0.1
786	1	0.975
786	1	0.975
786	0.975	0.975
787	0.2	0.45
787	1	0.5
787	0	0
789	1	0.65
789	1	0.3
789	1	0.775
792	0.5	0.55
792	1	0.7
792	0.95	0.225
793	0	0
793	0	0
794	0	0.55
794	0	0.6
794	0.05	0.6
795	1	0.2
795	1	0.15
795	1	0.4
796	0	0
796	0	0
796	0	0
798	0.35	0
798	0.65	0
799	0.05	0
799	1	0
799	1	0
801	0	1
801	0.1	0.45
801	1	0.6
802	1	0.3
802	1	0.1
802	1	0
803	0	0
803	1	0
803	1	0.45
804	1
804	1	0.25
804	1	0.375
805	0.5	0
805	0.55	0.5
805	0.9	0.25
806	0.925	0
806	0.9	0.225
808	1	0.1
808	1	0.1
808	1	0.425
810	0.975	0
810	0.925	0.1
810	1	0.3
811	1	0
811	1	0
811	1	0
814	0	0
814	1	0.225
814	1	0
821	1	0.975
821	0	0
821	1	0.25
822	1	0
822	0	0
822	1	0
827	0.025	0.025
827	0	0.025
827	0	0.04
828	1	0
828	0	0
828	0	0.3
833	0.1	0
833	0	0.05
833	0	0
834	0	0
834	0	0
834	0.1	0
836	0	0
836	0	0
836	0.1	0
849	0.4	0
849	0.175	0
849	0.05	0
857	0	0.225
857	0	0
857	0	0.4
860	1	0.45
860	0	0.1
860	1	0.575
862	1	1
862	1	0.975
862	1	1
865	0	0
865	0.9	0
865	0.35	0
867	0.1	0.025
867	0	0.025
867	0	0.025
868	0	0
868	0	0
868	0	0
877	0	0
877	0	0
877	0.5	0
879	1	1
879	1	0.1
879	1	1
881	0	0
881	1	0
886	0.35	0.925
886	0	0.5
887	0	0
887	0.05	0
887	0.9	0
889	0.55	0.65
889	0.45	0.55
889	0.9	0.75
891	1	0
891	1	0.775
892	0	0.6
892	0	0
892	0.35	0
892	1	0
896	0.5	0
896	0	0
896	0	0
898	0.9	0
898	0.95	0
898	1	0
904	0	0
904	0.1	0
904	0	0
908	1	0.05
908	0.1	0
908	1	0
909	0.45	0.4
909	0	0.15
909	1	0.25
911	0.1	0
911	0.45	0
911	0	0
919	0.75	1
919	0.525	1
919	0.9	0.6
921	0	0
921	0	0
921	1	0
926	0	0.1
926	1	0.225
926	0.8	0
930	0	0
930	0.3	0
931	0	0
931	1	0
931	1	0
937	0	0
937	0.3	0.35
937	0.75	0.65
939	0.25	0.35
939	0.05	0.5
939	0.95	0.25
941	0.95
941	0.125	0.65
947	0	0.1
947	0	0
947	0	0
949	0.15	1
949	0	0.9
949	0.05	0.9
952	0	0.75
952	0.7	0.55
952	0	0.9
953	0.85	0
953	1	0.05
953	0.1	0
955	0.9	0.65
955	0	0
955	0	0.55
960	0.9	0.05
960	1	0.4
960	0.05	0
961	1	0.55
961	1	0.55
961	1	0.55
964	0.05	0.05
964	0	0
964	0	0
965	0	0.1
965	0	0
965	0.7	0
970	0	0
970	0	0
970	0	0
971	0.5	0.6
971	0.175	0.075
971	0.05	0.3
973	0	0.1
973	0.5	0.5
973	0	0
974	1	1
974	1
974	1	0.95
977	0.05	0.6
977	0.175	0.65
977	0.05	0.5
978	0	0.825
978	0	0.3
982	0.9	0.25
982	0	0
982	0	0
983		0
983	0.5	0.05
983	0.1	0
984		0
984	1	0.5
984	0	0
985	0.75	0.45
985	1	0.6
985	0	0.5
987	0	0.1
987	1	0.1
987	1	0.4
988	1	0.7
988	0.55
988	0.45	0.075
989	1	0.7
989	1	0.55
989	0	0.5
990	0	0
990	1	0.4
991	0.1	0
991	0	0.3
991	0.05	0.025
992	0	0.05
992	0.05	0.05
992	0	0.45
993	0.05	0
993	0.15	0
993	0	0
994	0.55	0.6
994	1	0.5
994	1	0.55
995	0.25	0.55
995	0	0.5
996	0	0
996	0	0
996	0	0
997	0	0
997	0	0
997	0	0
1000	1	1
1000	1	0.65
1000	1	0
1001	1	0
1001	0	0
1001	0	0
1002	0.65	0
1002	0.95	0.025
1004	0	1
1004	0.1	0.925
1004	0	1
1005	0.95	0
1005	0.9	0
1005	1	0
1007	0	1
1007	0	0.7
1007	0	0.825
1008	0.95	0.35
1008	0.5	0.275
1008	0.95	0
1010	0.5	0.05
1010	0.5
1014	0.1	0
1014	0	0
1014	0	0
1015	0.35	0.05
1015	0	0
1018	1	1
1018	0.15	0.075
1019	0.1	0.65
1019	0	0.55
1019	0	0.975
1020	1	0
1020	1	0
1020	0.175	0
1022	0.05	0
1022	0	0.1
1022	0	0
1023	0	0
1023	0.1	0
1023	0.95	0
1024	0	0.15
1024	0.9	0.05
1024	0.35	0.7
1027	0	0
1027	0.5	0.075
1028	0	0.95
1028	0.1	0
1028	0.1	0.35
1029	0	0.975
1029	1	0.25
1029	0.5	0.2
1030	1	0.75
1030	1	0.5
1030	1	1
1031	0	0.1
1031	1	0.35
1031	0	0.875
1032	0.1	0.575
1032	0	1
1032	0	0.9
1033	0	0.5
1033	0	1
1033	1	0.35
1038	0.675	0.4
1038	1	0.95
1038	1	0.45
1039	0.05	0.975
1039	1	1
1039	1	0.9
1039	1	0.45
1039	0	0
1039	1	0.4
1040	0.9	0
1040	0.25	0
1040	0	0
1042	0.05	1
1042	0	1
1044	0.1	0.45
1044	0.95	0.75
1044	0	0
1045	0	0.325
1045	0.55	0.1
1045	0.25	0
1046	1	0.8
1046	0	0.65
1046	0	1
1047	0	0.45
1047	0	0.95
1047	0	0.75
1048	0	0
1048	0	0
1049	1	1
1049	0.35	0.45
1049	1	0.525
1050	1	0.6
1050	1	0.95
1050	0	1
1052	1	0.95
1052	1	0
1052	1	0.425
1053	1	0.45
1053	1	0.8
1053	1	0.175
1054	0.75	1
1054	0.35	1
1054	1	0.25
1055	1	1
1055	1	0.4
1056	1	0
1056	1	0
1056	1	0
1057	0	0
1057	0	0
1058	0.9	0
1058	0	0
1058	0	0.45
1059	1	0.35
1059		0.2
1060	0	0.1
1060	1
1060	0.45	0.475
1061	0.65	0.675
1061	1	0.7
1061	1	0
1062	0	0
1062	0	0.05
1062	0	0.95
1063	1	0.475
1063	1	0
1063	0.95	0
1064	0	0
1064	0	0
1064	0	0.3
1065	1	0.7
1065	0.5	0.1
1065	1	0.45
1067	0.5	0.75
1067	0	0.975
1067	0	0.6
1068	1	0.275
1068	1	0
1068	1	0.1
1069	1	0
1069	0.1	0
1069	0.45	0
1070	0	0
1070	0.1	0.25
1070	0.05	0.225
1072	0.95	0.1
1072	1	0.225
1073	0.45	0
1073	0	0
1073	0.9	0
1076	0	0
1076	1	0.05
1078	1	0
1078	0	0.45
1078	0	0
1079	1	0.95
1079	0.65	0.8
1079	0.95	0.45
1080	0.4	0.25
1080	0	0.175
1080	0	0
1082	1	0
1082	0	0
1082	0	0
1087	1	0.75
1087	0.375	0.15
1087	0.225	0.25
1089	0.9	0.125
1089	0	0
1089	0.75	0
1092	1	0.05
1092	1	0.1
1092	0.95	0
1093	0.5	0
1093	0.575	0
1093	0	0
1095	0	0
1095	0.95	0
1095	0	0
1100	0.9	0.7
1100	1	0.6
1100	1	0.9
1102	0.15	0.65
1102	0.05	0
1102	0	0.05
1104	0.95	0
1104	0.6	0.225
1104	0	0
1105	0	0
1105	1	0
1105	0.95	0
1107	1	0.375
1107	1	0
1107	1	0
1111	0.1	0
1111	0	0
1111	0.95	0
1112	0.6	0.65
1112	0.05	0.05
1112	0.025	0.125
1113	0.9	0
1113	0.4	0.1
1113	1	0.3
1115	0	0.15
1115	0	0.35
1115	0	0.9
1116	1	0
1116	0.925	0
1116	0	0.225
1118	0.6	0
1118	0.925	0
1118	0.25	0
1119	1	0
1119	0	0.05
1119	0	0
1120	1	0.45
1120	0.5	0
1121	0	0
1121	0	0
1121	0	0
1122	0.75	0
1122	1	0
1122	0.5	0.7
1126	0	0
1126	0.35	0.05
1128	1	0.3
1128	1	0.6
1128	1	0.45
1131	0.95	0
1131	0.5	0
1131	1	0.3
1133	0	0
1133	0.7	0.4
1133	0	0.6
1134	1	0.3
1134	0.05	0
1135	0	0
1135	1	0
1135	0.95	0.35
1138	1	0
1138	1	0.05
1139	1	0
1139	0.95	0
1139	0.95	0
1140	0	0
1140	0.1	0
1140	0.45	0
1141	0	0
1141	0	0
1143	0	0
1143	0	0
1143	0	0
1145	0	0
1145	0	0
1145	0	0
1146	0	0
1146	0	0
1146	0	0
1147	1	0
1147	1	0
1147	1	0
1148	0	0
1148	1	0
1148	0.85	0
1151	0	0
1151	0.25	0
1151	0	0
1152	1	0.4
1152	0.9	0.775
1152	1	0.1
1153	1	0.5
1153	1	0.95
1153	1	1
1154		0.45
1154	0	0.1
1155	0	0
1155	0	0
1156	1	0.95
1156	1	0.65
1157	0.425	0
1157	0	0
1157	0.5	0.9
1170	0	0
1170	1	0
1170	1	0
1177	0	0
1177	1	0
1177	1	0
1181	1	0
1181	0.5	0.325
1181	1	0.225
1187	0	0.2
1187	0.05	0.275
1187	0.4	1
1197	1	0
1197	1	0
1197	1	0
1198	0.95	0
1198	0.95	0
1198	1	0
1201	1	0.95
1201	0.5	0.1
1201	1	0.75
1202	1	0.525
1202	0.9	0
1202	1	0.75
1204	1	0.55
1204	1	0.05
1204	1	0.7
1205	1	1
1205	0.4	0.275
1205	1	0.275
1210	1	0
1210	0.325	0
1210	0.5	0
1212	0.925	0
1212	0.4	0
1212	0.9	0
1215	0.625	0.05
1215	1	0.2
1215	0.4	0
1216	0	0
1216	1	0
1216	0.45	0
1217	1	0
1217	1	0.3
1217	1	0
1218	0	0
1218	0	0
1218	0	0.05
1219	0	0.075
1219	0	0
1220	1	0
1220	1	0
1220	1	0
1221	0.1	0
1221	0	0
1221	0	0
1223	0	0.225
1223	1	0
1224	1	0.9
1224	1	0
1224	1	0
1227	1	0.05
1227	0	0
1227	0	0
1228	1	0
1228	1	0
1228	1	0
1230	1	0.2
1230	1	0.1
1230	0.95	0.65
1231	0.925	0
1231	0	0
1231	0	0
1235	1	0
1235	0.05	0
1235	0.975	0
1250	1	0
1250	0	0.05
1250	0.95	0
1262	1	0.225
1262	1	0.9
1263	0.05	0
1263	0	0
1263	0	0.05
1264	0	0
1264	0	0
1265	0	0
1265	0	0
1265	0	0
1266	0.925	0
1266	0	0
1266	0	0
1267	0	0
1267	0	0
1267	0	0
1268	1	0
1268	1	0.7
1268	1	0.55
1271	1	1
1271	0.9	0.9
1271	0	0
1273	0.5	0.3
1273	0.9	0.8
1275	0.95	0.025
1275	0	0
1276	0.95	0
1276	1	0.1
1276	0	0.05
1277	1	0.275
1277	1	0.65
1277	0.9	0.3
1278	1	0
1278	1	0
1278	1	0
1279	0.95	0.6
1279	0.65	0.35
1279	1	0.375
1280	0.95	0
1280	0.9	0
1280	0.9	0
1281	1	0.3
1281	1	0.9
1281	1	0.1
1283	1	0.025
1283	1	0.425
1283	1	0
1284	1	0
1284	1	0
1284	1	0
1285	1	0
1285	0.65	0
1285	0	0
1286	0	0
1286	0.7	0.25
1287	1	0
1287	0.9	0
1287	0.75	0
1291	1	1
1291	1	0.55
1291	1	1
1292	1	0.025
1292	1	0
1292	1	0
1296	1	0
1296	0.1	0.55
1296	1	0.25
1297	0.45	0
1297	0.45	0
1297	1	0
1300	0.15	0
1300	0	0
1300	0.95	0
1302	0	0
1302	0	0
1302	0.45	0
1303	0	0
1303	0	0.55
1303	0	0
1304	0	0.55
1304	0	0
1308	0	0
1308	0	0
1308	0	0
1309	0	0
1309	0	0.275
1309	1	0
1311	0	1
1311	0	0.45
1311	1	0.5
1312	0.1	1
1312	0.05	0.275
1312	1	1
1314	1	0
1314	0.55	0
1314	0	0
1315	0	0.1
1315	1	0
1315	0.1	0
1316	0	0.25
1316	1	0
1316	0	0.35
1321	0	0
1321	1	0
1321	0	0
1323	1	0
1323	1	0
1323	1	1
1325	0.5	0
1325	0.7	0
1326	0	0
1326	0	0
1326	0.55	0
1328	0.95	0
1328	1	0
1328	1	0.35
1345	0	0
1345	0	0
1345	0	0
1349	0	0
1349		0
1352	0	0
1352	0.7	0.1
1352	0.9	0
1353	0.65	0.05
1353	0	0
1353	0	0
1356	0	0
1356	0	0
1359	0.5	0.45
1359	0	0.9
1359	0	0.1
1361	0	0
1361	1	0
1361	0	0
1362	0	0
1362	0.9	0
1362	0	0
1364	0.95	0
1364	0	0
1364	0	0
1365	1	0.65
1365	1	0.55
1366	0.9	1
1366	0	0.6
1366	1	1
1367	1	0
1367	0.45	0
1367	1	0
1371	0.95	0.05
1371	1	0.2
1371	0.6	0
1372	1	0.975
1372	1	0.325
1372	1	1
1374	1	0.95
1374	0.95	0.25
1375	0	0.175
1375	0	0.85
1375	1	0.45
1376	0.9	0
1376	0.35	0
1376	0.1	0
1377	1	0.1
1377	0.35	0.25
1377	1	0
1378	0	0
1378	0.95	0
1378	0	0
1379	0.95	0.85
1379	1	0
1380	1	0
1380	0.9	0
1380	0	0.35
1383	1	1
1383	0.55	0
1383	1	0
1384	1	0
1384	0	0.25
1384	1	0
1385	0.4	0
1385	0.6	0
1385	0.55	0
1386	1	0.1
1386	1	0.175
1386	1	0
1387	1	0.8
1387	0	0
1389	1	0.4
1389	1	0.05
1389	1	0
1390	0.95	0.05
1390	1	0.4
1390	0	0
1392	0	0
1392	0.95	0
1392	0	0
1394	0	1
1394	0	0.95
1394	0.55	1
1397	0	0.15
1397	1	0.5
1398	1	1
1398	1	0.775
[truncated: 137 more rows]
