# Supplementary material for: High hepatocyte growth factor expression in primary tumor predicts better overall survival in male breast cancer
Source: Breast Cancer Res. 2020 Mar 18;22:30. doi: 10.1186/s13058-020-01266-x (PMC7081628; doi:10.1186/s13058-020-01266-x)
Supplement: Supplementary file 5 — Additional file 5. Information on the heterogeneity of H-score for CXCL12 between the TMA cores. [file 13058_2020_1266_MOESM5_ESM.xlsx]

## Sheet: Sheet1
Patient No.	H-score CXCL12 cytoplasm	H-score CXCL12 nucleus
1	100	110
1	100	110
1	100	120
2		70
2	100	100
3	100	100
3	100	100
3	100	100
4	100	120
4		138
4	100	100
5	100	100
5	100	100
5	45	32.5
7	100	10
7	100	100
7	100	37.5
8	100	100
8	100	100
8	100	100
9	125	97.5
9	100	100
9	70	110
10	100	90
10	100	100
10	165	125
11	100	80
11	100	100
12	0	40
12	5	51
12	0	2.5
13	100	100
13	30	97.5
14	100	165
14	90	125
16	100	100
16	100	100
16	100	100
17	100	110
17	100	100
19	110	125
19	110	75
19	100	127.5
20	100	100
20	100	100
20	100	100
21	100	100
21	90	100
21	100	100
22	100	85
22	90	50
22	100	45
23	100	110
23	100	110
23	100	101.5
24	100	100
24	100	155
24		45
27	100	100
27	100	100
27	100	100
29	100	100
29	110	110
31	90	100
31	75	110
31	100	90
32	110	100
32	100	100
33	100	90
33	120	100
33	100	97.5
34	100	50
34	0	0
35	100	100
35	100	100
35	100	90
37	95	110
37	100	100
37	0	90
38	0	45
38	0	0
39	110	100
39	110	100
39	100	100
43	95	100
43	100	150
43	90	75
44	10	45
44		140
44	100	120
44	100	105
44	100	95
45	100	100
45	65	100
45	100	100
46	10	100
46	105	77.5
46	100	100
47	115	100
47		97.5
47	100	100
48	100	100
48	100	100
48	50	100
50	20	110
50	100	167.5
50	20	135
51	195	68.5
51	110	80
51	75	45
52	100	100
52	100	67.5
52	100	100
57	95	90
57	100	100
57	90	124
60	200	100
60	100	100
60	100	100
62		125
62	100	110
63	100	100
63	100	100
63	100	100
64	100	100
64	0	100
64	0	110
65	100	62.5
65	200	100
65	100	70
66	100	100
66	100	100
67	100	135
67	100	120
67	100	135
68	100	100
68	100	100
68	90	101.5
69	100	100
69	0	100
69	100	100
70	0	111.5
70	100	100
71	100	145
71	100	200
71	110	140
72	100	100
72		90
72	100	100
73	100	110
73	100	100
73	100	100
74	100	100
74	40	100
74	100	100
76	100	100
76	10	87.5
77	90	100
77	100	75
77	100	100
79	100	127.5
79	100	100
79	100	100
82	100	110
82	100	110
82	100	90
84	195	80
84	100	80
85	100	100
85	0	125
85	100	170
86	100	100
86	100	120
86	100	100
87	100	100
87	100	100
87	100	125
88	55	100
88	110	100
88	100	100
89	100	96
89	0	100
89	100	87.5
91	100	90
91	110	125
93	100	72.5
93	100	37.5
93	100	80
94	100	130
94		100
95	200	100
95	120	75
95	100	100
103	25	90
103	120	80
103	30	67.5
113	100	100
113	100	110
113	100	170
117	100	100
117	195	110
117	90	150
118	115	187.5
118	100	110
119	200	112.5
119	100	37.5
121	100	119
121	110	177.5
121	90	90
122	100	100
122	90	10
122	100	90
124	90	80
124	90	77.5
124	100	100
125	85	170
125	100	70
125	100	110
126	100	100
126	100	100
126	100	100
128	100	85
128	100	135
128	50	40
130	100	65
130	100	120
134	100	110
134	100	100
134	100	100
135	110	140
135		100
135	100	100
137	110	102.5
137	100	120
137	100	105
138	100	100
138	100	100
138	60	100
139	195	200
139		180
139	110	100
141	100	145
141	100	120
141	100	110
142	100	100
142	110	100
142	110	100
145	115	145
145	100	125
145	100	130
147	70	100
147	100	100
147	100	100
149	160	150
149		70
149	100	90
152	135
152	160	127.5
153	200	100
153	100	90
154	100	145
154	100	92.5
155	115	110
155	100	120
156	135	90
156	100	100
157	100	120
157	100	110
157	100	110
159	100	100
159	100	100
159	100	100
161	190	147.5
161	100	60
161	85	60
163	100	100
163	125	100
164	90	125
164	100	140
164	100	70
168	15	125
168	100	100
168	90	100
171	70	98.5
171	100	120
171	100	100
173	100	110
173	60	70
178	100	70
178	195	85
178	55	60
180	100	100
180	100	100
180	100	100
181	100	100
181	100	110
181	100	130
182	90	102
182	100	110
182	100	90
194	200	200
194		150
195	110	125
195	100	110
195	110	100
196	100	100
196	30	55
196	100	100
197	100	90
197	100	102.5
197	100	100
198	0	100
198	100	86.5
198	0	100
199	25	120
199	70	95
199	100	120
202	100	100
202	100	95
202	100	125
203	195	110
203	190	200
203	200	100
210	0	75
210	200	110
210	100	110
211		100
211	100	100
211	15	90
215	100	100
215	65	90
215	0	90
216	85	120
216	150	120
216	100	120
218	100	120
218	100	162.5
218	100	165
221	195	130
221	100	110
224	30	135
224	60	77.5
224	0	100
225	100	100
225	100	95
225	100	125
226	125	80
226	125	105
228	155	100
228	100	125
229	0	100
229	45	110
229	100	100
230	100	100
230	105	100
230	100	125
231	20	120
231	110	125
231	110	140
233	100	50
233	180	92.5
234	100	110
234	110	110
238	100	100
238	100	140
238	100	100
240	100	100
240	110	100
240	100	130
242	0	50
242	100	90
244	200	100
244	125	110
244		100
245	110	97.5
245	100	100
245	100	150
246	0	90
246	30	100
246	0	90
247	10	100
247	100	100
247	100	100
249	45	110
249	5	130
251	200	110
251	110	125
252	75	35
252	75	30
252	60	75
254		115
254	100	130
255	100	100
255	105	100
255	100	110
257	110	100
257	110	110
257	100	110
259	100	100
259	100	100
259	100	100
260	105	77.5
260	100	80
260	100	60
262	100	100
262	100	110
262	100	100
264		100
264	100	110
264	100	100
266	105	100
266	110	110
266	100	77.5
268	100	90
268	200	100
268	200	115
269	100	100
269	100	110
269	100	100
271	115	105
271	100	100
274	100	100
274	100	122.5
274	60	100
275	200	100
275	170	105
277	100	100
277	100	110
277	100	100
278	100	100
278	100	100
278	90	100
280	100	90
280	100
281	100	100
281	100	100
281	100	100
283	100	100
283	100	100
283	100	100
285	100	20
285	100	77.5
288	100	100
288	100	30
288	100	65
289	100	72.5
289	55	22.5
289	55	2.5
291	90	125
291		40
294	10	80
294	60	82.5
294		82.5
295	90	112.5
295	85	70
295	10	100
296	100	100
296	200	100
298	110	100
298	110	100
300	100	67.5
300	100	72.5
300	10	20
303	0	100
303	35	17.5
303	100	100
304	100	100
304	100	100
305	100	100
305	100	100
305	100	100
306	0	50
306	85	35
308	100	100
308	100	100
308	0	100
309	100	100
309	100	100
310	55	102.5
310	100	117.5
311	10	108
311	165	100
311	0	45
315	15	100
315	100	90
315	85	60
316	100	100
316	100	100
316	100	100
317	10	80
317	100	100
317	65	90
318	195	145
318	160	155
318	100	150
319	100	100
319	100	100
320	100	100
320	100	100
320	90	100
325		45
325	100	90
325	90	100
334		100
334	100	110
334	100	100
335		80
335	100	125
335	100	100
337	100	80
337	100	110
337	100	100
339	110	200
339	200	200
340	100	100
341	100	100
342	100	147
342	100	110
342	90	132.5
343	100	100
343	100	100
343	100	45
345	100	100
345	100	100
345	100	100
348	15	100
348	90	135
348	140	140
349	95	100
349	100	100
349	100	110
350	100	100
350	155	100
350	100	65
351	100	100
351	100	100
351	155	100
352	100	100
352	190	90
352	110	90
354	0	100
354	100	96.5
356	60	100
356	155	100
359	100	190
359	100	120
359	200	200
360	100	100
360	0	100
360	100	100
361	100	100
361	110	170
361	130	195
362	100	100
362	100	100
362	100	100
363	140	100
363	110	102.5
363	100	100
364	100	122.5
364	95	117.5
364	100	125
366	100	102.5
366	100	120
366	100	110
367	75	90
367	105	110
367	100	100
369	100	125
369	110	150
369	110	122.5
370	100	100
370	100	100
371	25	40
371	95	85
371	10	25
374	100	110
374	90	90
374		60
375	0	100
375	90	110
375	0	60
376	100	75
376	50	100
376	85	62.5
377	0	55
377	40	94
377	0	90
379	0	122.5
379	0	100
379		85
380	160	80
380	100	82.5
380	100	100
380	100	102.5
382	15	100
382	85	90
382	100	100
383	100	100
383	90	120
383	100	100
384	100	100
384	100	135
384	100	127.5
385		100
385		100
386	95	100
386	75	103.5
386	0	100
387	100	82.5
387	100	100
389	100	145
389		150
389	100	122.5
390	100	160
390	145	120
391	150	75
391	100	55
391	75	40
393	100	100
393	100	100
393	100	100
394	100	100
394	100	100
394	200	100
395	100	100
395	100	100
395	160	100
396	100	100
396	100	110
396	100	100
397	75	100
397	100	100
397	90	100
398	100	100
398	100	100
398	100	100
400	200	145
400		112.5
401	0	65
401	100	102.5
401	100	100
402	100	100
402	100	100
402	100	100
403	0	55
403	100	100
403	90	80
404	100	130
404	130	152.5
404	175	135
405	100	100
405	100	100
405	15	100
406	100	100
406	110	145
406	100	100
442	100	100
442	5	100
442	100	100
447	100	100
447	100	90
447	90	100
458	100	100
458	100	105
458	100	100
459	100	97
459	100	75
459	100	90
460	0	125
460		70
460	100	100
461	0	97
461	100	100
461	100	100
463	50	90
463	90	100
464	0	90
464	90	72.5
464	10	57.5
464	15	67.5
464	90	30
464	0	75
465	100	100
465	100	120
465	100	130
466	0	55
466	100	100
466	0	100
467	100	100
467	100	80
468	100	110
468	100	100
468	100	100
469	100	100
469	110	125
469	100	90
471	100	105
471		80
471	100	140
472		90
472	110	137.5
473	50	25
473	100	100
473	100	100
474	100	100
474	35	72.5
474	100	100
475	100	70
475	100	105
475	100	100
479	100	100
479	100	95
479	100	90
480	100	100
480		102.5
480	100	70
482	70	75
482	35	90
484	30	101.5
484	100	72.5
484	50	90
485	200	135
485	200	125
485	175	125
486	100	100
486	100	100
486	100	100
487	100	80
487		25
487	100	90
488	0	75
488	10	42.5
489	195	145
489	200	200
489	200	100
490	75	65
490	90	65
490	55	77.5
491	110	135
491	150	130
491	110	130
494	110	100
494	90	125
494	90	110
497	0	100
497		50
497	15	90
501	180	110
501	100	90
501	135	115
502	190	100
502	195	90
502	100	120
503	0	100
503		80
503	100	100
506	35	57.5
506	10	65
508	0	100
508	100	100
508	40	77.5
509	100	100
509	80	72.5
509	55	90
512	105	112.5
512	150	110
513	160	30
513	195	80
513	180	100
514	100	110
514	100	110
514	90	81.5
515	100	100
515	100	110
515	100	100
516	55	90
516	90	85
516	100	100
517	100	90
517	100	90
517	100	100
518	100	90
518	60	67.5
518	100	90
521	190	60
521	100	90
521	100	100
524	100	100
524	100	45
524	100	90
526	100	100
526	100	100
526	100	65
527	100	100
527	100	75
527	100	100
528	90	2.5
528	40	0
528	100	105
529	100	100
529	100	100
529	100	100
530	100	100
530	100	100
530	100	100
531	100	100
531	100	100
531	100	105
533	110	105
533	170	77.5
535	65	96.5
535	110	46
535	110	57.5
536	110	100
536	100	55
536	100	100
538	40	96.5
538	100	110
538	105	105
539	0	100
539	100	100
539	0	100
540	100	192.5
540	100	145
540	100	150
541	90	95
541	125	110
541	145	130
543	75	110
543	100	99
543	100	80
544	100	100
544	90	95
544	100	100
545	100	100
545	90	107.5
545	100	160
546	100	100
546	100	100
546	100	100
547		100
547	100	100
549	100	100
549	100	110
549	110	170
551	50	105
551	100	100
551	100	82.5
552	5	100
552	180	135
552	180	128.5
553	100
553	100	100
556	100	90
556		150
558	90	100
558	100	100
558	0	100
559	100	120
559	100	110
559	100	100
562	35	80
562	100	100
562	0	100
564	35	100
564		100
566	15	90
566	100	100
566	90	55
568	100	100
568	100	100
568	90	70
570	100	110
570	100	100
570	90	120
571	100	100
573	135	140
573	100	120
573	100	135
574	100	100
574	100	107.5
575	90	100
575	100	100
575	100	110
578		170
578	200	200
579	90	120
579	100	47.5
579	100	95
581	110	100
581	130	90
581	200	77.5
584	100	100
584	100	100
584	100	100
586	100	100
586	90	130
586	100	115
588	0	50
588	100	100
588	100	100
589	100	100
589	100	102.5
589	100	100
591	100	100
591	120	100
591	110	100
592	100	100
592	100	100
592	100	120
593	100	100
593	90	75
593	100	90
595	200	165
595	100	127.5
595	120	146
597	100	110
597	100	100
597	100	100
598	100	90
598	100	100
600	100	132.5
600	100	100
600	100	120
606	100	100
606	100	82.5
606	100	100
608	100	100
608	100	100
608	100	100
609	100	100
609	80	105
609	100	102.5
611	90	100
611	100	100
611	50	25
616	80	70
616	40	27.5
616	50	100
618	100	100
618	100	100
621	100	55
621	100	95
624	110	100
624	100	80
624	135	90
625	100	100
625	80	67.5
628	100	102.5
628	40	52.5
628	110	120
629	110	100
629	125	100
629	100	100
635	195	90
635	100	100
635	100	100
637	0	45
637	0	110
637	100	70
641	100	130
641	100	175
641	100	100
645	0	100
645	0	100
645	100	100
651	100	110
651	200	100
653	20	33.5
653	0	10
657	95	110
657	100	100
657	100	125
658	100	100
658	100	100
659	10	67.5
659	0	100
660	100	150
660		92.5
662	100	95
662	130	137.5
662	100	40
665	0	80
665	100	100
665	100	100
667	105	100
667	100	100
667	0	100
670	55	117.5
670	100	100
672	100	115
672	100	90
672	90	40
675	100	100
675	0	96.5
678	100	100
678	100	110
680	75	100
680	100	100
680	100	100
682		140
682	100	92.5
682	0	102.5
683	90	100
683	100	100
683	100	100
685	100	100
685	100	100
685	100	100
687	100	100
687	100	100
687	140	95
691	100	100
691	100	100
693	100	100
693	100	100
693	100	100
694	100	100
694	100	120
695	100	90
695	0	100
696	100	100
696	0	100
696	100	100
699	100	100
699	100	70
699	100	100
700	0	90
700	25	85
700	0	122.5
702	0	100
702	90	90
702	100	100
703	10	100
703	100	90
703	100	100
705	100	100
705	100	62.5
705	100	75
706	100	120
706	100	110
706	100	100
707	60	65
707	85	50
707	20	70
710	0	100
710	100	100
710	0	100
711	90	82.5
711	80	65
711	0	90
712	100	110
712	110	155
712	100	112.5
713	100	100
713	100	100
714	100	122.5
714	100	80
714	100	80
715	185	100
715	100	110
716	40	90
716	75	40
717	0	100
717	100	110
718	100	100
718	100	160
718	100	105
719	100	100
719	100	130
719	145	100
721	180	155
721	170	167.5
725	155	135
725	110	175
728	195	130
728	170	75
728	10	75
729	200	190
729	110	120
729	185	200
730	10	100
730	85	125
730	100	100
734	110	100
734	120	100
734	125	100
735	100	100
735	100	125
737	100	100
737	100	100
737	100	100
738	100	100
738	100	100
739	100	110
739	20	52.5
740	100	100
740	100	100
741	100	100
741	60	72.5
743	100	100
743	100	100
743	100	100
746	100	100
746	110	100
747	95	100
747	100	72.5
747	100	100
748	100	100
748	100	100
752	100	100
752	100	100
752		100
753	0	90
753	100	135
753	90	125
756	100	42.5
756	110	110
759	100	97.5
759	110	90
759	100	100
760	100	90
760	115	45
760	100	100
762	100	90
762	90	87.5
762	100	135
764	100	100
764	100	130
764	100	100
765	5	145
765		40
765	15	50
766	175	100
766		175
766	140	100
767	185	120
767	175	155
769	130	110
769	100	112.5
769	200	145
770	110	110
770	100	100
771	100	135
771	100	100
772	100	122.5
772	160	182.5
772	85	132.5
773	100	127.5
773	170	160
773	110	125
774	100	120
774	145	102.5
774	110	100
775	100	100
775	100	110
775	60	67.5
776	100	100
776	100	100
776	100	100
778	100	100
778	175	134.5
778	165	100
779	100	100
779	200	192.5
782	110	120
782	100	130
782	100	145
783	100	100
783	100	80
783	100	110
784	100	100
784	75	60
784	50	65
785	100	190
785	100	105
785	90	157.5
786	135	135
786	100	120
786	200	122.5
787	0	100
787	10	67.5
787	90	100
789	160	190
789	200	175
789	170	130
792	60	86.5
792	100	102.5
792	100	110
793	20	45
793	70	72.5
794	100	110
794	90	70
794	75	80
795	170	160
795	160	153
795	200	185
796	0	100
796	100	110
796	45	100
798	100	100
798	90	72.5
799	100	100
799	100	100
799	100	100
801	0	100
801	100	102.5
801	20	110
802	100	100
802	100	122.5
802	140	120
804	100	122.5
804	70	105
804	90	97.5
805	0	95
805	100	80
805	100	120
806	100	100
806	100	107.5
808	100	132.5
808	100	100
808	135	170
810	100	110
810	110	125
810	100	110
811	90	40
811	100	110
811	100	100
814	90	90
814	100	100
814	110	100
821	100	125
821	100	90
821	100	110
822	100	100
822	100	90
822	100	100
827	0	90
827		95
827	40	90
828	100	100
828	100	100
828	100	100
833	70	65
833	90	37.5
833	90	80
834	40	95
834	100	100
834	100	95
836	100	100
836	100	100
836	100	100
849	100	100
849	100	100
849	100	100
857	100	100
857	170	100
857	100	90
860	100	105
860	100	110
860	100	110
862	100	100
862	115	100
862	100	90
865	85	100
865	155	100
865	90	110
867	0	72.5
867	0	50
868	100	100
868	100	110
868	100	100
877	90	75
877	100	57.5
879	100	100
879	100	42.5
879	100	100
881	10	55
881	100	85
886	0	90
886	90	90
887	100	95
887	100	100
887	100	60
889	100	110
889	100	88
889	100	125
891	100	100
891	100	90
892	0	100
892	100	110
892	100	100
892	100	100
896	100	100
896	100	100
896	100	95
898	0	80
898	100	125
898	100	120
904	100	100
904	100	120
904	100	120
908	75	110
908		120
908	95	77.5
909	100	122.5
909	100	122.5
909	100	140
911	10	80
911	100	105
911		75
919	100	100
919		97.5
921	100	77.5
921	100	80
921	90	75
926	100	100
926	100	100
926	100	100
927	100	100
930	100	25
930	100	100
931	100	85
931	110	130
931	100	120
937	100	82.5
937	180	130
937	100	110
939	170	105
939	200	60
939	110	135
941	35
941		200
941	100	200
947	100	100
947	100	100
947	100	100
949	110	140
949	100	100
949		107.5
952	100	100
952	100	120
952	90	77.5
953	100	140
953	100	77.5
953		142.5
955	100	90
955	100	90
955	100	72.5
960	110	100
960	100	75
960	100	90
961	180	110
961	105	90
961	55	100
964	100	90
964	15	67.5
964	10	60
965	100	100
965	100	100
965	100	100
970	100	90
970	90	80
970	100	100
971		60
971	100	120
971		100
973	0	37.5
973	0	80
973	80	57.5
974	100	100
974	100	100
974	100	100
977	100	85
977	90	95
977	100	100
978	110	100
978	100	100
982	100	100
982	100	100
982	100	100
983	45	77.5
983	90	95
983	90	65
984	100	100
984	100	100
984	90	90
985	195	75
985	100	75
985	85	25
987	100	100
987	100	90
987	100	100
988	90	67.5
988	100	75
988	55	55
989	200	150
989	100	130
990	95	40
990	100	75
991	150	70
991	100	70
991	100	100
992	25	100
992	100	100
992	100	100
993	100	100
993	100	100
993	100	100
994	50	50
994	195	100
994	90	100
995	100	90
995	100	80
995	70	100
996	70	100
996	100	100
996	100	100
997	0	65
997	55	54
997	100	100
999		47.5
999	20	100
1000	100	100
1000	100	90
1000	100	100
1001	5	90
1001	40	72.5
1001	90	100
1002	100	90
1002	80	60
1004	100	100
1004	100	90
1004	100	100
1005	100	100
1005	100	65
1005	100	110
1007	0	100
1007	90	60
1007	100	100
1008	100	110
1008	100	110
1008	100	100
1010	100	100
1010	100	100
1014	65	50
1014	10	40
1014	35	40
1015	100	130
1015	50	100
1019	100	125
1019	100	130
1019	100	150
1020	190	100
1020	200	90
1020	100	90
1022	0	100
1022	0	110
1022	0	90
1023	100	100
1023	100	100
1023	100	100
1024	100	100
1024	90	100
1024	90	100
1027	200	100
1027	120	150
1028	100	100
1028	100	100
1028	100	100
1029	100	110
1029	100	65
1029	145	150
1030	100	130
1030	150	102.5
1030	175	107.5
1031	0	100
1031	100	132.5
1031	110	130
1032	100	100
1032	100	100
1032	100	100
1033	110	120
1033	100	110
1033	140	185
1038	150	100
1038	100	110
1038	100	100
1039	100	100
1039	100	110
1039	200	100
1039	90	100
1039	100	40
1039	100	95
1040	100	100
1040	100	100
1040	100	100
1042	100	100
1042	100	100
1044	100	100
1044	100	100
1044	55	75
1045	0	100
1045	100	100
1045	100	100
1046	100	130
1046	100	155
1047	0	100
1047	100	100
1047	100	100
1048		100
1048	10	100
1049	100	100
1049	110	95
1050	100	100
1050	110	95
1050	100	75
1052	95	110
1052	100	105
1052	100	110
1053	200	100
1053	185	90
1053	120	100
1054	100	102.5
1054	100	100
1054	100	65
1055	100	105
1055	90	90
1056	155	90
1056	180	110
1056	100	105
1057	10	100
1057	100	100
1058	100	100
1058	100	100
1058	100	90
1060	45	100
1060	10	72.5
1060	100	100
1061	40	90
1061	170	150
1061	100	100
1062	100	100
1062	100	100
1062	100	100
1063	55	95
1063	110	95
1063	100	90
1064	100	100
1064	100	90
1064	100	100
1065	100	145
1065		100
1065	100	200
1067	100	100
1067	100	100
1068	0	120
1068	100	110
1068	100	100
1069	30	100
1069	100	72.5
1069	100	100
1070	5	97.5
1070	0	65
1070	0	77.5
1072	100	90
1072	165	142.5
1072	105	107.5
1073	100	100
1073	100	90
1073	100	100
1076	20	120
1076	100	150
1078	110	100
1078	100	100
1078	100	100
1079	20	98.5
1079	155	140
1079	100	132.5
1080	50	120
1080	120	147.5
1080	100	100
1082	100	100
1082	100	110
1082	50	100
1087	100	140
1087	130	110
1089	85	110
1089	15	95
1089	100	90
1092	100	130
1092	100	175
1092	100	150
1093	100	100
1093	100	100
1093	100	100
1095	50	100
1095	100	100
1095	100	120
1100	100	100
1100	100	90
1100	110	100
1102	0	100
1102	100	125
1102	10	110
1104	100	100
1104	100	100
1104	90	90
1105	60	100
1105	75	90
1105	100	100
1107	5	96
1107	150	55
1107	150	100
1111	50	100
1111	100	100
1111	100	97.5
1112	100	120
1112	40	110
1112	100	100
1113	100	100
1113	100	110
1113	100	110
1115	100	100
1115	100	100
1115	100	100
1116	100	100
1116	100	100
1116	100	100
1118	100	97.5
1118	100	110
1118	100	100
1119	100	100
1119		92.5
1119	0	100
1120	10	110
1120	135	122.5
1121		100
1121	100	100
1121		100
1122	100	100
1122	100	100
1122	100	100
1126	25	100
1126	100	145
1128	100	100
1128	155	100
1128	100	110
1131	100	100
1131	100	100
1131	100	101.5
1133	100	100
1133	100	100
1133	100	105
1134	100	100
1134	100	105
1134	95	125
1135	100	100
1135	130	95
1135	110	95
1138	20	90
1138	200	100
1139	110	100
1139	130	120
1139	100	100
1140	100	100
1140	100	122.5
1140	100	100
1143	0	75
1143	10	90
1143	15	100
1145	0	60
1145	90	75
1145	65	90
1146	0	100
1146	90	100
1146	100	72.5
1147	15	95
1147	100	100
1147	100	80
1148	130	100
1148	100	100
1148	90	75
1151	170	75
1151	100	100
1151	100	100
1152	100	110
1152	100	100
1152	100	110
1153	100	100
1153	100	100
1153	100	110
1154		140
1154	100	87.5
1155	100	120
1155	100	120
1156	200	200
1156	100	200
1156	200	200
1157	100	110
1157	110	100
1157	100	137.5
1170	100	75
1170	100	49
1170	95	67.5
1177	195	100
1177	130	100
1177	100	100
1181	100	115
1181	100	121
1181	105	145
1187	100	110
1187	100	110
1187	100	110
1197	100	90
1197	100	90
1197	100	90
1198	100	100
1198	100	100
1198	100	100
1201	100	100
1201	100	100
1201	100	105
1202	100	100
1202	100	100
1202	100	100
1204	100	90
1204	100	56
1204	115	90
1205	100	100
1205	110	97
1205	100	130
1210	100	86
1210	100	100
1210	100	100
1212	100	100
1212	100	100
1212	90	100
1215	100	102.5
1215	100	125
1215	90	55
1216	100	110
1216	100	100
1216	90	60
1217	100	105
1217	100	100
1217	100	100
1218	100	100
1218	100	70
1218	90	98.5
1219	100	125
1219	40	60
1220	100	100
1220	100	90
1220	100	20
1221	100	90
1221	90	16
1221	60	130
1223	100	100
1223	100	100
1224	100	100
1224	100	100
1224	100	75
1227	100	110
1227	100	100
1227	100	100
1228	100	100
1228	100	100
1228	100	100
1230	100	106
1230	115	115
1230		107.5
1231	100	100
1231	90	100
1231	90	100
1235	85	100
1235	100	100
1235	100	100
1250	100	100
1250	100	100
1250	15	90
1262	100	100
1262	100	100
1263	35	100
1263	100	80
1263	100	100
1264	0	55
1264	10	30
1264	55	80
1265	100	57.5
1265	100	110
1266	100	100
1266	100	90
1266	100	100
1267	100	100
1267	0	77.5
1267	100	100
1268	100	100
1268	100	81.5
1268	100	80.5
1271	100	100
1271	100	100
1271	55	100
1273	100	125
1273	100	140
1273		100
1275	100	110
1275	100	37.5
1276	100	100
1276	100	100
1276	100	100
1277	100	100
1277	100	100
1277		100
1278	100	100
1278	100	100
1278	0	100
1279	100	100
1279	100	100
1279	100	100
1280	100	100
1280	0	70
1280	0	100
1281	100	110
1281	100	100
1281	100	110
1283	105	100
1283	200	110
1283	100	120
1284	100	100
1284	100	90
1284	100	100
1285	60	100
1285	0	100
1285	100	100
1286	55	65
1286	100	100
1286
1287	100	100
1287	90	100
1287	100	100
1292	200	100
1292	200	100
1292	200	100
1296	100	77.5
1296	100	100
1296	100	60
1297	90	100
1297	105	80
1297	100	100
1300	0	100
1300	15	90
1300	90	120
1302	100	127.5
1302	100	110
1302	100	100
1303	100	75
1303	100	150
1303	100	100
1304	100	100
1304	100	87.5
1308	10	100
1308	0	45
1308	100	100
1309	80	72.5
1309	90	67.5
1309	50	55
1311	100	100
1311	100	100
1311	100	90
1312	135	110
1312	130	140
1312	100	130
1314	90	100
1314	90	100
1314	60	90
1315	70	100
1315	100	110
1315	100	100
1316	100	75
1316	100	100
1316	90	75
1321	35	100
1321	100	100
1321	15	100
1323	100	110
1323	100	100
1323	100	128
1325	100	125
1325	100	100
1326	40	90
1326	100	90
1326	100	127.5
1328	100	100
1328	100	125
1328	100	110
1345	30	52.5
1345	10	20
1345	55	67.5
1349	100	50
1349	100	100
1349	70	85
1352	100	87.5
1352	100	140
1353	0	20
1353	0	25
1353	30	9
1356	100	72.5
1356	100	100
1356	100	90
1359	100	100
1359	100	100
1359	100	100
1361	100	100
1361	100	100
1361	90	100
1362	100	80
1362	100	90
1362	100	100
1364	100	100
1364	100	85
1364	90	67.5
1365	100	90
1365	100	70
1366	100	100
1366	125	100
1366		97
1367	100	100
1367	125	110
1367	100	100
1371	100	70
1371	100	75
1371	100	16
1372	100	95
1372	100	95
1372	100	125
1375	100	100
1375	100	100
1375	100	110
1376	100	100
1376	100	100
1376	90	32.5
1377	100	100
1377	100	110
1377	10	50
1378	100	96
1378	100	100
1378	45	62.5
1379	100	95
1379	100	110
1380	100	100
1380	110	90
1380	165	95
1383	100	100
1383	100	90
1383	170	105
1384	100	110
1384		130
1384	175	170
1385	100	90
1385	100	50
1385	100	90
1386	100	100
1386	100	120
1386	100	107.5
1387	70	85
1387	90	32.5
1389	110	110
1389	110	195
1389		95.5
1390	100	105
1390	100	105
1390	100	100
1392	100	100
1392	130	110
1392	100	100
1394	100	95
1394	100	35
1394	130	110
1398	100	95
1398	100	75
1398	100	100
1399	100	100
1399	100	100
1399	135	100
1400	100	90
1400	110	100
1400	100	95
1401	100	125
1401		107.5
1401	100	100
1402	0	100
1402	100	98.5
1402	100	97.5
1405	100	100
1405	105	100
1405	130	130
1406	100	100
[truncated: 121 more rows]
