# Supplementary material for: High hepatocyte growth factor expression in primary tumor predicts better overall survival in male breast cancer
Source: Breast Cancer Res. 2020 Mar 18;22:30. doi: 10.1186/s13058-020-01266-x (PMC7081628; doi:10.1186/s13058-020-01266-x)
Supplement: Supplementary file 6 — Additional file 6. Information on the heterogeneity of H-score for HGF between the TMA cores. [file 13058_2020_1266_MOESM6_ESM.xlsx]

## Sheet: Sheet1
Patient No.	H-score HGF
1	20
1	45
1	7.5
3	77.5
3	100
3	105
4	97
4	75
5	55
5	105
5	100
7	102
7	97
7	5
8	110
8	95
8	105
9	130
9	160
9	150
10	122
10	122
10	165
11	135
11	120
12	195
12	155
12	90
13	50
13	105
13	102.5
14	192
14	77
14	175
16	102
16	155
17	150
17	130
19	195
19	200
19	190
20	52.5
20	110
21	105
21	200
21	155
22	200
22	175
23	35
23	107
23	70
24	37
24	0
24	200
27	15
27	0
29	132
29	130
31	150
31	105
31	115
32	180
32	125
33	102
33	110
33	102
34	160
34	165
35	95
35	155
35	125
37	87
37	90
37	125
37	85
39	102
39	117
39	107.5
43	105
43	125
43	87.5
44	90
44	40
44	165
44	165
44	187
45	110
45	92.5
45	100
46	107
46	87
47	105
47	85
48	100
48	50
50	180
50	105
50	185
51	125
51	107
51	115
52	100
52	197
52	60
57	195
57	145
57	102
60	130
60	145
60	100
63	97
63	85
64	107.5
64	180
64	97
65	157
65	105
65	97
67	175
67	200
68	80
68	175
68	165
69	35
69	90
69	7.5
72	115
72	120
72	175
73	120
73	82
73	20
74	45
74	95
76	125
76	117
77	10
77	65
79	200
79	110
82	125
82	120
82	112
84	122
84	170
85	35
85	180
86	95
86	182
86	110
87	112
87	110
88	50
88	100
88	145
89	60
89	107
91	10
91	12.5
93	105
93	92
93	95
94	195
94	200
95	130
95	100
95	100
103	172
103	185
103	185
113	15
113	85
117	115
117	200
119	197
119	200
121	135
121	180
121	102
122	70
122	92
122	100
124	115
124	50
124	90
125	185
125	175
126	102
126	100
128	130
128	187
128	165
130	102
130	105
134	110
134	60
134	75
135	155
135	125
135	95
137	112
137	145
138	40
138	95
138	45
141	165
141	137
142	107.5
142	130
142	77
145	155
145	125
145	187
147	117
147	105
147	127
152	145
152	175
153	115
153	55
154	100
154	55
155	180
155	125
156	175
156	85
157	100
157	77.5
157	95
159	115
159	200
159	105
161	142
161	100
161	165
163	120
163	70
164	70
164	105
164	57
168	60
168	95
171	110
171	195
171	130
173	165
173	150
178	122
178	185
178	200
180	75
180	82
180	20
181	80
181	110
181	125
182	60
182	77
182	80
195	135
195	102
195	87
196	95
196	145
196	145
197	115
197	117
197	200
198	50
198	75
198	102
199	95
199	112
199	5
202	35
202	187
203	175
203	185
203	200
210	50
210	125
210	135
211	92
211	100
215	155
215	110
215	180
216	120
216	185
218	0
218	85
218	65
224	70
224	130
224	152
225	85
225	95
225	87.5
226	45
226	117
228	115
228	117
229	10
229	102
230	102
230	110
231	27
231	157
231	110
233	152
233	185
233	170
234	150
234	142
238	92
238	197
240	82
240	182
240	160
242	85
242	185
244	102
244	172
244	135
246	10
246	75
246	75
247	10
247	112
247	95
249	90
249	125
251	200
251	125
252	122
252	130
252	130
255	132
255	77
257	45
257	110
257	70
259	55
259	100
259	112
262	25
262	7.5
262	107
264	0
264	112
264	75
266	105
266	125
268	147
268	155
268	200
269	75
269	55
271	150
271	125
274	87
274	97
274	135
275	182
275	170
277	65
277	70
277	100
278	0
278	0
278	10
281	82
281	85
283	107
283	185
285	102.5
285	100
288	127
288	110
288	115
289	185
289	195
289	100
294	62
294	120
295	75
295	182
295	195
296	130
300	172
300	175
303	160
303	195
303	115
304	125
304	90
305	110
305	100
306	190
306	160
308	120
308	165
308	105
309	132
309	100
310	115
310	145
311	147
311	180
315	115
315	165
315	55
316	100
316	165
316	80
317	85
317	0
318	200
318	185
319	90
319	45
320	90
320	165
320	115
325	185
325	125
334	110
334	107.5
334	100
335	155
335	115
335	100
337	127
337	195
337	100
339	30
339	85
340	180
341	175
342	107
342	75
342	75
345	117
345	105
345	185
348	72
348	102
348	177
349	105
349	112
349	125
350	95
350	75
350	90
351	120
351	160
351	130
352	175
352	200
360	45
360	5
361	100
361	100
361	100
362	102
362	80
362	95
363	130
363	105
363	200
364	100
364	25
364	100
366	100
366	90
366	75
367	105
367	125
367	140
369	10
369	112
369	125
370	142
370	117.5
371	115
371	140
374	75
374	0
375	60
375	125
375	95
376	85
376	75
376	0
377	2.5
377	125
379	25
379	32
379	112
382	87
382	55
382	82
383	75
383	65
383	5
384	105
384	175
384	140
386	102
386	5
387	125
387	165
387	117
390	195
390	60
390	125
391	100
391	200
391	200
393	100
393	100
393	5
394	97
394	122
394	100
395	55
395	97
395	97.5
396	27
396	102
396	97
397	155
397	145
397	145
398	87
398	97
398	200
401	7.5
401	12.5
401	25
402	87
402	85
402	70
403	140
403	95
403	115
404	85
404	72
404	115
405	7
405	110
406	65
406	137
406	117
442	10
442	75
442	60
447	97
447	140
447	95
458	95
458	165
458	195
459	102
459	102
459	117
460	100
460	135
460	110
461	75
461	107
461	100
463	165
463	85
464	40
464	125
464	55
464	67.5
465	175
465	107
466	7.5
466	115
466	50
467	130
467	185
468	70
468	200
469	100
469	115
469	100
473	82
473	102
473	107.5
474	60
474	155
474	112
475	200
475	125
475	110
479	82
479	127
480	117
480	155
480	112
482	52
482	120
484	155
484	125
485	145
485	155
485	195
486	85
486	102
487	77
487	155
488	107
488	17.5
489	122
489	175
490	120
490	170
491	115
491	117
491	110
494	115
494	155
494	125
497	15
497	15
501	122
501	112
502	157
502	185
502	175
503	55
503	65
503	75
508	100
508	150
509	150
509	100
512	125
512	135
513	200
513	195
513	110
514	77
514	80
515	7.5
515	80
515	5
516	75
516	170
517	90
517	67
518	77
518	105
521	105
521	95
521	102
524	105
524	95
524	100
526	77
526	97
526	100
527	92
527	70
527	92
528	167
528	195
529	100
529	112.5
529	110
530	65
530	95
530	85
531	110
531	117
533	170
533	200
533	122
535	200
535	170
535	200
536	107
536	107
536	100
538	95
538	85
538	125
539	0
539	25
540	180
540	180
541	55
541	125
541	125
542	125
542	160
543	105
543	65
543	40
544	87
544	102.5
545	140
545	185
545	92
546	102.5
546	100
546	100
549	100
549	80
549	90
551	7.5
551	90
551	105
552	145
552	145
552	125
553	100
556	117
556	160
558	55
558	105
559	145
559	120
559	117
562	97
562	75
564	25
564	90
566	5
566	85
568	100
568	107.5
568	85
570	120
570	130
570	187
571	115
573	165
573	100
574	105
574	102.5
575	120
575	185
579	122
579	145
579	155
581	117
581	195
581	110
584	140
584	100
584	115
586	62
586	92
588	5
588	160
588	107
589	155
589	55
591	112
591	117
591	87.5
592	115
592	10
592	105
593	135
593	145
593	125
595	185
595	185
595	200
597	125
597	92.5
597	102.5
598	115
598	117
600	77
600	55
606	190
606	145
606	130
608	115
608	100
608	107.5
609	72
609	110
609	40
611	72
611	85
611	72
616	185
616	0
618	190
618	125
621	105
621	100
624	102
624	40
624	122
625	82
625	197
628	65
628	75
628	100
629	102
629	115
629	100
635	97.5
635	105
635	100
637	95
637	135
637	100
641	100
641	140
641	122.5
645	97
645	72
645	82
651	112
651	115
657	177
657	160
657	125
658	110
658	107
659	62
659	30
662	90
662	10
665	100
665	87.5
665	95
667	90
667	55
667	90
670	110
670	100
672	160
672	175
675	0
675	0
678	85
678	70
678	52
680	87
680	145
680	107
681	185
681	177
682	2.5
682	5
682	5
683	100
683	100
683	60
685	120
685	135
685	125
687	85
687	110
687	105
693	70
693	92.5
693	90
694	185
694	175
695	107.5
695	110
696	97
696	85
699	107
699	100
700	155
700	90
702	122
702	155
702	90
703	12.5
703	75
703	165
705	45
705	117.5
705	95
706	95
706	112
706	85
707	190
707	197
710	75
710	60
710	75
711	120
711	150
712	112
712	195
712	112
713	102
713	120
714	7.5
714	20
714	10
715	185
715	80
716	117
716	200
717	100
717	0
718	150
718	190
718	140
719	125
719	115
719	145
725	185
725	120
728	145
728	195
728	175
730	125
730	115
730	82
734	125
734	97
734	90
735	100
735	170
735	95
737	100
737	75
737	5
738	65
738	75
739	85
739	5
740	105
740	112
741	100
741	95
743	77
743	57
743	82
746	95
746	165
747	110
747	105
747	100
748	92
748	35
748	60
752	100
752	0
753	85
753	72.5
753	95
756	105
756	195
759	75
759	145
759	87
760	10
760	0
760	75
762	100
762	165
762	95
764	120
764	97
764	87
765	100
765	95
765	75
766	100
766	112
766	107.5
769	115
769	117
769	195
771	97
771	95
772	135
772	100
772	107
773	102
773	95
773	117
774	102
774	102
774	100
775	115
775	155
776	97
776	100
776	107
778	182
778	175
778	200
779	95
779	200
782	157
782	155
783	52
783	65
784	92
784	175
784	200
785	5
785	95
786	125
786	180
786	200
787	55
787	125
787	85
789	92
789	155
789	175
792	45
792	65
792	100
794	102
794	120
794	125
795	122
795	115
796	65
796	77
798	107.5
798	95
799	97.5
799	70
799	17.5
801	32
801	5
801	25
803	120
803	132
804	155
804	175
804	192
805	45
805	72
805	50
810	82
810	85
810	130
811	107.5
811	125
811	175
814	97.5
814	100
821	182.5
821	100
822	105
822	100
822	75
827	115
827	175
828	115
828	100
828	50
833	180
833	200
833	177
834	70
834	100
834	140
836	0
836	7.5
836	10
849	155
849	135
849	97.5
857	112.5
857	185
857	95
860	110
860	175
862	110
862	105
862	95
865	155
865	195
865	160
867	105
867	105
867	175
868	125
868	170
868	142
877	100
877	100
877	90
879	160
879	125
881	105
881	100
886	45
886	0
887	130
887	110
887	100
889	95
889	107
889	100
891	90
891	175
892	95
892	100
892	115
892	150
896	100
896	115
896	140
898	90
898	135
898	110
904	90
904	25
904	27.5
908	150
908	165
908	185
909	75
909	90
911	55
911	85
911	60
919	122
919	135
921	100
921	125
921	100
926	100
926	175
926	110
927	0
930	0
930	0
931	200
931	102.5
931	100
937	65
937	127
937	110
939	107
939	135
939	105
947	0
947	70
947	0
949	102
949	82
949	130
952	110
952	130
952	100
953	95
953	107
953	170
955	100
955	67
960	155
960	150
961	120
961	117
961	122
964	185
964	55
964	0
965	7.5
965	87
965	77
970	200
970	92
970	115
971	85
971	155
973	0
973	0
974	107
974	107
977	92
977	155
977	115
978	117
978	117
982	85
982	77
982	2.5
983	92
983	10
983	25
984	97
984	102
984	45
985	155
985	175
985	185
987	82.5
987	112
987	110
988	105
988	120
988	192
991	135
991	117
991	102.5
992	45
992	112
992	117
993	110
993	160
993	97
994	137
994	150
994	200
995	125
995	117
995	95
996	112
996	55
996	55
997	85
997	115
997	190
1000	155
1000	127
1001	110
1001	125
1001	105
1004	105
1004	115
1004	100
1005	102
1005	195
1005	110
1007	122
1007	115
1008	77
1008	100
1008	90
1010	117
1010	75
1014	200
1014	200
1015	27
1015	125
1019	45
1019	35
1020	150
1020	165
1020	192
1022	10
1022	5
1022	15
1024	82
1024	135
1027	180
1027	122
1028	105
1028	112.5
1028	115
1029	75
1029	85
1029	95
1030	187
1030	110
1030	165
1031	45
1031	75
1031	80
1032	110
1032	50
1033	117
1033	100
1033	105
1038	185
1038	200
1038	125
1039	120
1039	102
1039	185
1039	95
1039	85
1040	15
1040	25
1040	5
1042	125
1042	125
1044	105
1044	100
1044	5
1045	0
1045	55
1045	70
1046	197
1046	195
1046	185
1047	55
1047	105
1048	5
1048	10
1050	105
1050	105
1050	5
1052	110
1052	100
1052	200
1054	95
1054	105
1054	115
1055	55
1055	100
1056	160
1056	125
1056	200
1057	10
1057	0
1058	70
1058	45
1058	100
1060	155
1060	200
1060	125
1061	120
1061	100
1061	120
1062	0
1062	97
1062	80
1063	125
1063	105
1063	165
1064	15
1064	125
1064	100
1067	165
1067	115
1067	200
1068	105
1068	95
1068	105
1069	85
1069	102.5
1069	107.5
1070	40
1070	50
1072	105
1072	90
1073	40
1073	45
1073	97
1078	82
1078	60
1078	100
1079	155
1079	125
1079	155
1080	112
1080	90
1080	90
1082	127
1082	85
1082	97
1089	117
1089	92
1089	120
1092	87.5
1092	77
1092	85
1093	102
1093	117
1093	100
1095	100
1095	125
1095	100
1100	70
1100	102
1100	100
1102	50
1102	45
1104	110
1104	150
1104	135
1105	80
1105	110
1105	100
1107	95
1107	120
1107	100
1111	100
1111	100
1111	70
1112	97
1112	175
1113	155
1113	145
1113	135
1115	20
1115	77
1115	75
1116	117
1116	102.5
1116	102
1118	92.5
1118	120
1118	115
1119	135
1119	195
1119	185
1120	115
1120	165
1121	55
1121	55
1121	70
1122	87
1122	82
1122	102
1126	0
1126	0
1128	102
1128	112
1128	105
1131	72
1131	175
1133	90
1133	165
1133	135
1134	145
1134	85
1135	120
1135	120
1135	135
1138	190
1138	175
1139	85
1139	175
1139	190
1140	65
1140	105
1143	52
1143	145
1143	100
1145	135
1145	127
1145	90
1146	100
1146	95
1146	100
1147	105
1147	100
1148	102.5
1148	95
1151	102.5
1151	125
1151	100
1152	87.5
1152	85
1153	47
1153	175
1153	190
1157	50
1157	127
1157	105
1170	100
1170	100
1170	100
1177	90
1177	100
1177	102
1181	85
1181	100
1187	0
1187	85
1197	130
1197	175
1198	105
1198	100
1201	0
1201	0
1201	40
1202	55
1202	100
1202	95
1204	100
1204	190
1204	120
1205	117.5
1205	165
1205	130
1210	100
1210	100
1212	17
1212	80
1212	50
1215	195
1215	172
1215	125
1216	100
1216	97.5
1216	100
1217	132.5
1217	200
1217	145
1218	100
1218	115
1218	100
1219	135
1219	105
1220	25
1220	45
1220	100
1221	117
1221	100
1223	115
1223	25
1224	87
1224	60
1224	100
1227	105
1227	120
1227	100
1228	125
1228	25
1228	10
1230	190
1230	115
1231	72.5
1231	107.5
1231	105
1235	77
1235	85
1235	100
1250	100
1250	87
1250	100
1262	170
1262	115
1263	20
1263	50
1263	100
1264	112
1264	110
1265	0
1265	165
1265	5
1266	90
1266	122
1266	107.5
1267	87
1267	175
1267	90
1268	100
1268	110
1268	95
1271	90
1271	95
1271	80
1273	122.5
1273	130
1275	97.5
1275	85
1276	105
1276	102
1276	100
1277	87.5
1277	145
1277	10
1278	87.5
1278	140
1278	40
1279	85
1279	85
1280	100
1280	100
1280	65
1281	92
1281	5
1281	120
1283	175
1283	200
1283	112.5
1284	85
1284	92.5
1284	100
1285	95
1285	112.5
1285	95
1286	200
1286	95
1286	100
1287	35
1287	10
1287	85
1292	90
1292	100
1292	100
1296	100
1296	110
1296	125
1297	102
1297	165
1297	100
1300	105
1300	105
1300	100
1302	100
1302	95
1302	122
1303	90
1303	100
1303	100
1308	107.5
1308	75
1309	110
1309	200
1309	167
1311	102
1311	100
1312	192.5
1312	190
1314	85
1314	75
1315	105
1315	155
1315	125
1316	102.5
1316	177
1316	175
1321	102.5
1321	175
1321	132.5
1323	190
1323	197
1325	115
1325	22.5
1326	20
1326	92
1326	80
1328	115
1328	185
1328	160
1345	135
1345	115
1345	125
1349	130
1349	200
1352	97
1352	85
1353	70
1353	100
1353	100
1356	15
1356	10
1359	140
1359	100
1359	100
1361	55
1361	60
1361	30
1362	2.5
1362	87
1362	35
1364	100
1364	105
1364	180
1365	177.5
1365	135
1366	122
1366	95
1366	175
1367	100
1367	100
1367	85
1371	140
1371	122
1371	105
1372	70
1372	145
1372	95
1374	105
1374	155
1375	75
1375	155
1376	5
1376	60
1376	95
1377	40
1377	130
1378	100
1378	100
1378	110
1379	135
1379	85
1380	160
1380	100
1383	105
1383	100
1383	100
1384	145
1384	140
1384	175
1385	5
1385	55
1386	100
1386	85
1386	165
1387	125
1387	50
1389	80
1389	135
1389	105
1390	130
1390	180
1390	135
1392	115
1392	100
1392	55
1394	105
1394	55
1394	120
1398	125
1398	100
1398	135
1399	105
1399	100
1399	110
1400	125
1400	180
1401	110
1401	10
1401	130
1402	20
1402	90
1402	100
1405	125
1405	105
1405	175
1406	175
1406	175
1406	200
1407	125
1407	90
1407	140
1408	75
1408	95
1408	165
1409	75
1409	120
1409	120
1410	0
1410	80
1410	50
1412	0
1412	95
1412	100
1413	190
1413	200
1413	200
1414	125
1414	145
1414	185
1415	75
1415	95
1415	135
1416	130
1416	75
1416	190
1417	55
1417	60
1417	100
1418	100
1418	100
1418	100
1419	105
1419	100
1420	165
1420	175
1420	95
1421	85
1421	85
1421	90
1422	0
1422	25
1423	170
1423	120
1424	75
1424	75
1424	105
1427	100
1427	100
1428	95
1428	70
1428	55
1430	165
1430	150
1430	165
1431	145
1431	145
1431	140
1434	95
1434	40
1434	80
1436	2.5
1436	10
1438	55
1438	45
1438	85
1459	110
1459	100
1459	100
1460	115
1460	100
1460	120
1466	20
1466	10
1466	30
1467	155
1467	175
1476	150
1476	125
1476	90
1478	145
1478	100
1478	10
1479	100
1479	120
1479	125
1480	155
1480	185
1480	200
1481	125
1481	100
1481	100
1482	55
1482	120
1482	135
1483	130
1483	75
1483	100
1484	15
1484	0
1485	87.5
1485	30
1486	175
1486	145
1486	175
