# Supplementary material for: High hepatocyte growth factor expression in primary tumor predicts better overall survival in male breast cancer
Source: Breast Cancer Res. 2020 Mar 18;22:30. doi: 10.1186/s13058-020-01266-x (PMC7081628; doi:10.1186/s13058-020-01266-x)
Supplement: Supplementary file 7 — Additional file 7. Information on the heterogeneity of H-score for c-MET between the TMA cores. [file 13058_2020_1266_MOESM7_ESM.xlsx]

## Sheet: Sheet1
Patient No.	H-score c-MET
1	125
1	190
1	110
3	100
3	150
3	150
4	200
4	200
5	100
5	160
7	100
7	100
7	100
8	100
8	140
8	110
9	200
9	175
9	190
10	190
10	105
10	135
11	130
11	125
12	100
12	165
12	195
13	150
13	150
14	200
14	195
16	175
16	125
16	190
17	155
17	200
19	150
19	200
19	200
21	145
21	200
21	200
22	125
22	185
23	190
23	100
24	100
24	100
24	200
27	115
27	195
27	160
29	105
29	110
31	170
31	100
31	165
32	200
32	175
33	100
33	110
33	100
34	100
34	100
35	200
35	200
35	200
37	130
37	100
37	100
38	160
38	160
39	195
39	110
39	195
40	100
40	200
43	200
43	105
43	165
44	100
44	100
44	155
45	200
45	195
45	200
46	55
46	105
46	100
47	135
47	180
47	100
48	140
48	145
48	120
50	195
50	190
50	200
51	110
51	135
51	100
52	190
52	190
52	160
57	100
57	200
60	100
60	200
60	200
63	145
63	170
64	120
64	200
64	200
65	200
65	100
66	160
66	200
67	105
67	120
68	190
68	175
68	200
69	200
69	200
69	175
71	200
71	195
72	190
72	125
72	190
73	200
73	200
73	200
74	100
74	195
74	200
76	175
76	150
77	130
77	100
77	100
79	100
79	190
79	100
82	190
82	165
82	160
84	120
84	100
85	195
85	195
85	200
86	175
86	195
87	100
87	157.5
87	110
88	200
88	200
88	165
89	200
89	200
89	180
91	185
91	175
93	130
93	135
93	90
94	200
94	200
95	105
95	177.5
95	100
103	180
103	155
103	165
113	110
113	100
113	200
117	110
117	100
118	200
118	100
119	200
119	105
120	100
120	70
121	195
121	200
121	200
122	125
122	100
122	145
124	100
124	100
124	195
125	195
125	200
126	105
126	110
126	130
128	100
128	200
128	200
130	100
130	175
134	105
134	135
134	125
135	200
135	190
135	110
137	180
137	175
137	200
138	125
138	195
138	100
141	100
141	145
141	100
142	200
142	200
142	200
145	180
145	195
145	200
147	90
147	115
147	100
149	175
149	200
149	170
152	195
152	195
153	110
153	100
154	110
154	100
155	145
155	135
155	175
157	165
157	195
157	125
159	165
159	125
159	145
161	150
161	100
161	130
163	160
163	100
164	175
164	170
164	110
167	200
167	200
168	200
168	125
168	110
171	200
171	200
171	175
173	195
173	130
178	110
178	120
178	100
181	200
181	200
181	200
182	125
182	175
182	120
195	190
195	175
195	110
196	100
196	100
197	90
197	100
197	195
198	135
198	100
198	200
199	150
199	100
202	165
202	100
203	125
203	200
203	130
210	110
210	200
210	100
211	155
211	185
215	200
215	100
215	200
218	170
218	100
218	125
225	200
225	100
225	200
228	140
228	100
229	182.5
229	110
230	100
230	100
231	110
231	100
233	180
233	200
234	125
234	100
240	117.5
240	100
242	105
242	110
244	145
244	100
245	200
245	100
245	200
246	130
246	145
246	165
247	190
247	100
247	200
249	100
249	110
251	100
251	125
252	200
252	110
252	150
254	175
254	100
255	110
255	100
257	125
257	110
259	100
259	100
260	100
260	165
260	110
262	135
262	150
262	165
264	100
264	110
266	110
266	100
268	100
268	175
268	100
269	155
269	100
271	145
271	100
274	200
274	135
274	105
277	125
277	200
277	110
278	100
278	100
278	145
281	100
281	100
281	100
283	145
283	100
285	107.5
285	105
288	110
288	120
288	100
289	200
289	175
289	100
294	170
294	100
295	140
295	122
296	200
296	200
298	200
298	200
300	125
300	115
300	100
303	200
303	180
303	155
304	195
304	200
305	190
305	100
306	200
306	200
308	100
308	100
308	100
309	125
309	190
310	120
310	100
311	110
311	130
311	100
315	100
315	100
315	100
316	100
316	120
316	135
317	100
317	100
317	100
318	190
318	110
319	105
319	115
320	200
320	195
320	195
325	200
325	180
325	185
334	170
334	200
334	195
335	190
335	200
335	200
337	110
337	130
337	100
339	200
339	195
340	185
341	200
342	200
342	140
342	200
343	100
343	130
343	100
345	190
345	110
345	200
348	190
348	110
348	190
349	200
349	200
350	190
350	200
350	195
351	140
351	190
351	145
359	200
359	190
359	200
360	190
360	105
360	170
361	200
361	200
361	100
362	135
362	100
362	110
363	110
363	195
363	135
364	100
364	185
364	125
366	90
366	200
366	165
367	140
367	200
367	130
369	110
369	175
369	165
370	165
370	160
371	110
371	125
371	110
374	90
374	95
375	110
375	155
375	100
376	155
376	200
376	195
377	100
377	100
377	100
379	100
379	100
379	100
380	110
380	100
382	125
382	100
382	100
383	200
383	200
383	200
384	125
384	100
384	190
386	100
386	140
386	100
387	190
387	200
387	110
390	200
390	105
390	200
391	105
391	100
393	100
393	175
393	195
394	160
394	200
394	190
395	115
395	200
395	200
396	140
396	100
397	155
397	100
398	160
398	100
401	130
401	160
401	140
402	165
402	100
403	165
403	180
403	200
404	200
404	100
404	200
405	120
405	100
406	132.5
406	100
442	140
442	195
447	115
447	100
447	110
458	195
458	200
458	200
459	110
459	110
459	100
460	195
460	145
460	190
461	105
461	100
461	110
463	145
463	110
464	130
464	100
464	200
464	190
464	115
465	100
465	100
466	125
466	122.5
466	100
467	100
467	200
468	100
468	100
469	200
469	200
469	200
469	190
473	100
473	100
473	100
474	175
474	100
474	145
475	195
475	100
475	150
479	145
479	100
479	105
480	120
480	125
480	140
482	200
482	200
484	105
484	100
484	200
485	120
485	170
485	110
486	120
486	110
486	100
487	155
487	135
487	200
488	185
488	175
489	175
489	150
489	100
490	125
490	100
490	170
491	100
491	155
491	100
494	145
494	105
494	195
497	165
497	100
497	135
501	200
501	190
501	120
502	120
502	185
502	110
503	190
503	100
506	190
506	70
508	125
508	105
508	190
509	190
509	100
509	200
512	130
512	200
512	100
513	200
513	100
513	135
514	190
514	95
514	195
515	160
515	155
515	100
516	200
516	190
516	200
517	192.5
517	155
517	165
518	200
518	100
518	110
521	125
521	170
521	110
524	155
524	120
524	110
526	200
526	100
526	110
527	200
527	100
527	125
528	155
528	190
529	145
529	185
529	200
530	125
530	175
530	100
531	190
531	150
533	200
533	145
535	180
535	165
535	135
536	100
536	100
538	175
538	200
538	140
539	200
539	100
540	200
540	200
541	200
541	200
541	110
542	175
542	145
543	170
543	135
543	175
544	200
544	105
544	200
545	195
545	120
545	185
546	200
546	200
546	200
547	125
547	195
549	200
549	200
549	145
551	102.5
551	100
552	125
552	195
552	130
553	100
553	140
556	100
556	100
559	105
559	115
559	110
562	100
562	100
564	110
564	110
566	175
566	200
568	175
568	200
568	130
570	200
570	100
570	200
571	200
573	200
573	200
573	200
574	195
574	150
575	140
575	100
575	110
579	200
579	80
579	195
581	200
581	100
581	175
584	175
584	185
584	180
586	180
586	100
586	200
588	100
588	100
589	135
589	155
591	200
591	130
591	145
592	125
592	115
592	200
593	200
593	125
593	175
595	200
595	200
595	190
597	110
597	160
597	200
598	200
598	140
600	130
600	105
606	155
606	100
606	175
608	165
608	200
608	190
609	165
609	200
609	200
611	165
611	135
611	200
616	200
616	110
618	120
618	140
621	200
621	200
621	130
624	190
624	110
624	200
625	195
625	115
625	200
628	195
628	100
628	200
629	100
629	200
635	95
635	200
635	200
637	200
637	110
641	200
641	200
641	200
645	125
645	200
645	200
651	175
651	200
657	195
657	190
657	200
658	110
658	100
662	130
662	200
662	110
665	100
665	100
665	100
667	100
667	100
669	200
669	100
670	200
670	100
672	195
672	190
672	190
675	110
675	160
678	110
678	125
678	110
680	100
680	100
682	120
682	100
682	100
683	165
683	100
685	100
685	150
685	175
687	165
687	200
687	200
691	140
691	195
693	100
693	120
693	190
694	200
694	200
695	155
695	135
696	165
696	170
699	200
699	125
699	185
700	100
700	195
700	190
702	100
702	160
702	130
703	100
703	200
703	190
705	100
705	135
705	165
706	100
706	200
706	200
707	200
707	200
710	120
710	110
710	175
711	200
711	200
711	200
712	195
712	100
712	200
714	25
714	110
714	90
715	160
715	200
716	125
716	110
718	200
718	100
718	125
719	145
719	100
719	190
721	200
721	190
725	200
725	200
728	175
728	160
729	200
729	180
730	192.5
730	190
730	200
734	155
734	100
734	100
735	200
735	145
737	185
737	105
737	100
738	200
738	145
739	110
739	100
740	195
740	105
741	100
741	105
743	100
743	110
743	105
746	200
746	170
747	200
747	100
747	100
748	105
748	135
752	117.5
752	110
752	100
753	110
753	200
753	200
756	200
756	125
759	155
759	195
759	200
760	195
760	195
760	200
762	120
762	190
762	195
764	195
764	100
764	180
765	200
765	200
765	100
766	200
766	200
767	200
767	200
769	200
769	100
769	200
770	200
770	200
771	200
771	195
772	200
772	120
772	190
773	200
773	105
773	195
774	185
774	190
774	170
775	195
775	100
775	190
776	150
776	145
776	150
778	200
778	100
778	200
779	100
779	200
782	200
782	125
782	200
783	165
783	100
783	120
784	200
784	90
784	110
785	175
785	130
785	175
786	200
786	100
786	195
787	150
787	190
787	200
789	200
789	200
789	195
792	160
792	195
794	200
794	105
794	155
795	200
795	165
795	195
796	175
796	160
798	195
798	120
799	185
799	180
799	105
801	115
801	155
801	200
802	85
802	100
802	100
804	190
804	180
804	200
805	160
805	125
805	175
808	100
808	190
810	200
810	125
810	195
811	195
811	190
814	200
814	200
821	195
821	170
821	190
822	105
822	170
822	200
827	100
827	200
828	200
828	200
828	200
833	160
833	185
834	100
834	200
834	100
836	130
836	120
836	100
849	135
849	190
849	200
857	200
857	195
857	105
860	190
860	100
862	110
862	100
865	200
865	195
865	110
867	200
867	195
868	200
868	200
868	200
877	100
877	135
877	100
879	200
879	200
879	200
881	195
881	100
887	100
887	120
887	100
889	200
889	200
889	200
892	100
892	200
892	135
896	140
896	200
896	100
898	100
898	195
898	165
904	140
904	110
904	100
908	165
908	110
908	145
909	200
909	190
909	200
911	165
911	190
911	200
919	175
919	110
921	195
921	190
921	135
926	200
926	200
926	200
927	130
931	200
931	190
937	200
937	160
937	100
939	100
939	180
939	105
947	195
947	100
947	100
949	200
949	125
949	110
952	190
952	200
952	190
953	175
953	165
953	100
955	200
955	200
955	200
960	110
960	140
960	110
961	100
961	110
961	100
964	125
964	195
965	100
965	100
965	100
970	95
970	110
970	135
971	190
971	200
973	75
973	150
974	110
974	120
974	100
977	120
977	135
977	110
978	110
978	100
982	100
982	110
982	195
983	100
983	125
984	100
984	195
987	135
987	125
987	175
988	125
988	100
989	200
989	165
990	95
990	165
991	110
991	130
991	100
992	105
992	135
992	195
993	160
993	190
993	110
994	110
994	200
994	100
995	175
995	110
996	100
996	100
996	100
997	100
997	165
997	110
1000	100
1000	172.5
1000	100
1001	200
1001	200
1001	135
1002	110
1002	110
1004	100
1004	125
1004	100
1005	105
1005	200
1005	200
1007	105
1007	175
1007	125
1008	105
1008	145
1008	100
1010	125
1010	100
1014	200
1014	200
1019	200
1019	190
1020	110
1020	165
1020	110
1022	125
1022	175
1022	180
1023	100
1023	200
1024	145
1024	200
1024	200
1027	110
1027	105
1028	195
1028	190
1028	200
1029	200
1029	200
1029	175
1030	200
1030	140
1030	200
1031	195
1031	200
1031	120
1032	140
1032	165
1032	175
1033	200
1033	100
1033	175
1038	200
1038	100
1038	170
1039	185
1039	100
1039	200
1039	200
1039	190
1039	135
1040	200
1040	200
1040	110
1042	100
1042	195
1044	200
1044	200
1045	125
1045	175
1045	200
1046	155
1046	100
1047	120
1047	110
1048	195
1048	100
1049	165
1049	200
1049	190
1050	200
1050	200
1050	100
1052	200
1052	200
1052	195
1053	200
1053	200
1054	185
1054	165
1054	175
1055	190
1055	195
1056	200
1056	200
1056	190
1058	100
1058	100
1058	190
1059	100
1059	200
1059	165
1060	200
1060	200
1061	140
1061	200
1061	110
1062	160
1062	200
1062	190
1063	200
1063	200
1063	125
1064	185
1064	200
1067	200
1067	200
1068	170
1068	100
1068	165
1069	180
1069	175
1069	175
1072	200
1072	195
1072	145
1073	195
1073	175
1073	200
1078	200
1078	200
1078	140
1079	200
1079	200
1079	175
1080	120
1080	100
1080	100
1082	200
1082	100
1082	100
1087	200
1087	200
1089	165
1089	120
1089	175
1092	200
1092	200
1092	165
1093	200
1093	200
1093	195
1095	195
1095	200
1095	190
1100	180
1100	115
1100	145
1102	165
1102	100
1102	100
1104	200
1104	200
1104	190
1105	100
1105	200
1105	135
1107	190
1107	200
1107	125
1111	100
1111	110
1111	100
1112	200
1112	165
1112	200
1113	200
1113	130
1113	110
1116	200
1116	200
1116	200
1118	200
1118	200
1118	130
1119	150
1119	200
1120	200
1120	200
1121	200
1121	100
1122	200
1122	190
1122	155
1126	200
1126	100
1128	135
1128	100
1128	110
1131	180
1131	200
1131	200
1133	200
1133	200
1133	100
1134	130
1134	150
1134	110
1135	200
1135	200
1135	140
1138	120
1138	140
1138	100
1139	180
1139	200
1139	190
1140	105
1140	200
1140	200
1143	175
1143	190
1143	190
1145	200
1145	200
1145	200
1146	130
1146	145
1146	190
1147	200
1147	200
1147	130
1148	155
1148	175
1148	160
1151	135
1151	190
1151	165
1152	200
1152	200
1152	190
1153	200
1153	185
1156	200
1156	190
1157	105
1157	200
1157	200
1170	100
1170	195
1170	130
1177	105
1177	200
1177	200
1181	100
1181	200
1181	105
1187	100
1187	110
1187	200
1197	200
1197	200
1197	100
1198	100
1198	160
1198	100
1201	100
1201	100
1201	135
1202	115
1202	110
1202	100
1204	55
1204	200
1204	122.5
1205	200
1205	195
1205	175
1210	200
1210	140
1210	100
1212	100
1212	120
1212	100
1215	200
1215	195
1215	120
1216	190
1216	200
1216	165
1217	195
1217	195
1217	195
1218	110
1218	125
1219	100
1219	100
1220	175
1220	140
1220	195
1221	160
1221	100
1221	175
1223	195
1223	110
1224	100
1224	100
1224	135
1227	100
1227	135
1227	115
1228	105
1228	100
1228	100
1230	175
1230	190
1231	100
1231	125
1231	110
1235	130
1235	110
1235	105
1250	200
1250	100
1250	165
1262	195
1262	200
1263	105
1263	110
1263	200
1264	130
1264	175
1265	180
1265	200
1265	140
1266	185
1266	200
1266	200
1267	105
1267	200
1267	110
1268	200
1268	190
1271	100
1271	140
1271	175
1273	200
1273	200
1275	100
1275	132.5
1276	105
1276	100
1277	195
1277	200
1277	200
1278	120
1278	195
1278	200
1279	105
1279	200
1279	145
1280	100
1280	135
1280	110
1281	135
1281	155
1281	200
1283	135
1283	200
1284	200
1284	200
1284	200
1285	100
1285	175
1285	190
1286	105
1286	115
1287	190
1287	175
1287	200
1291	110
1291	200
1291	195
1292	200
1292	200
1292	200
1296	165
1296	200
1296	170
1297	200
1297	100
1297	200
1300	195
1300	125
1300	200
1302	195
1302	160
1303	200
1303	160
1304	195
1304	200
1309	200
1309	200
1311	105
1311	100
1312	200
1312	200
1314	195
1314	195
1314	165
1315	100
1315	200
1315	160
1316	180
1316	200
1316	180
1321	195
1321	175
1323	150
1323	175
1323	200
1325	195
1325	200
1326	200
1326	200
1326	200
1345	120
1345	105
1345	150
1349	135
1349	100
1352	200
1352	185
1352	180
1353	125
1353	100
1353	125
1356	200
1356	105
1356	150
1359	200
1359	200
1361	110
1361	185
1361	175
1362	175
1362	145
1362	140
1364	190
1364	160
1364	100
1365	100
1365	110
1366	175
1366	190
1366	110
1367	100
1367	200
1367	100
1371	100
1371	190
1371	200
1372	100
1372	100
1372	100
1375	100
1375	100
1375	195
1376	100
1376	200
1376	100
1377	175
1377	200
1377	155
1378	200
1378	200
1378	100
1379	200
1379	200
1380	200
1380	165
1380	140
1383	195
1383	200
1383	190
1384	100
1384	200
1384	100
1385	125
1385	200
1385	185
1386	160
1386	195
1386	100
1387	165
1387	200
1389	200
1389	165
1389	200
1390	110
1390	200
1390	100
1392	175
1392	195
1392	100
1394	200
1394	200
1394	180
1397	200
1397	165
1398	135
1398	200
1398	140
1399	200
1399	145
1400	200
1400	200
1400	200
1401	200
1401	165
1402	100
1402	190
1402	135
1405	200
1405	200
1405	165
1406	190
1406	200
1406	100
1407	200
1407	200
1407	125
1408	200
1408	195
1408	165
1409	185
1409	200
1409	110
1410	100
1410	190
1410	100
1412	165
1412	200
1412	110
1413	200
1413	200
1413	100
1414	190
1414	195
1414	175
1415	200
1415	200
1415	200
1416	100
1416	160
1416	105
1417	200
1417	200
1417	200
1418	200
1418	200
1418	160
1419	200
1419	200
1419	132.5
1420	110
1420	185
1420	200
1421	100
1421	200
1421	190
1422	190
1422	105
1422	145
1424	195
1424	200
1424	100
1427	100
1427	130
1427	100
1428	160
1428	165
1428	195
1430	135
1430	160
1430	175
1431	110
1431	110
1431	160
1433	200
1433	100
1434	100
1434	140
1434	100
1436	155
1436	200
1436	200
1438	140
1438	120
1438	195
1459	195
1459	100
1460	200
1460	200
1460	110
1466	100
1466	190
1466	100
1468	125
1468	125
1468	190
1476	190
1476	200
1476	175
1478	200
1478	200
1478	135
1479	110
1479	200
1479	125
1480	200
1480	200
1480	200
1481	200
1481	200
1481	130
1482	160
1482	175
1482	110
1483	100
1483	195
1483	130
1484	175
1484	200
1484	200
1485	165
1485	200
1485	190
1486	190
1486	200
1486	110
